# Supplementary material for: Transforming sustainable plant proteins into high performance lubricating microgels
Source: Nat Commun. 2023 Aug 7;14:4743. doi: 10.1038/s41467-023-40414-7 (PMC10406910; doi:10.1038/s41467-023-40414-7)
Supplement: Supplementary file 4 — Source Data [file 41467_2023_40414_MOESM4_ESM.xlsx]

## Sheet: Figure 2
	Figure 2b
	PPM15		PoPM5		PoPM10		PPM7.5:PoPM5
	Size	Intensity	Size	Intensity	Size	Intensity	Size	Intensity
	d.nm	%	d.nm	%	d.nm	%	d.nm	%
	0.3	0	0.4	0	0.4	0	0.3	0
	0.3489	0	0.463	0	0.463	0	0.3489	0
	0.4057	0	0.536	0	0.536	0	0.4057	0
	0.4718	0	0.621	0	0.621	0	0.4718	0
	0.5487	0	0.719	0	0.719	0	0.5487	0
	0.6381	0	0.833	0	0.833	0	0.6381	0
	0.742	0	0.965	0	0.965	0	0.742	0
	0.8629	0	1.117	0	1.117	0	0.8629	0
	1.003	0	1.294	0	1.294	0	1.003	0
	1.167	0	1.499	0	1.499	0	1.167	0
	1.357	0	1.736	0	1.736	0	1.357	0
	1.578	0	2.01	0	2.01	0	1.578	0
	1.835	0	2.328	0	2.328	0	1.835	0
	2.134	0	2.696	0	2.696	0	2.134	0
	2.482	0	3.122	0	3.122	0	2.482	0
	2.886	0	3.615	0	3.615	0	2.886	0
	3.357	0	4.187	0	4.187	0	3.357	0
	3.903	0	4.849	0	4.849	0	3.903	0
	4.539	0	5.615	0	5.615	0	4.539	0
	5.279	0	6.503	0	6.503	0	5.279	0
	6.139	0	7.531	0	7.531	0	6.139	0
	7.139	0	8.721	0	8.721	0	7.139	0
	8.302	0	10.1	0	10.1	0	8.302	0
	9.655	0	11.696	0	11.696	0	9.655	0
	11.23	0	13.545	0	13.545	0	11.23	0
	13.06	0	15.686	0	15.686	0	13.06	0
	15.18	0	18.166	0	18.166	0	15.18	0
	17.66	0	21.037	0	21.037	0	17.66	0
	20.53	0	24.363	0.006	24.363	0	20.53	0
	23.88	0	28.214	0.286	28.214	0	23.88	0
	27.77	0	32.674	1.031	32.674	0	27.77	0
	32.3	0	37.84	2.345	37.84	0	32.3	0
	37.56	0	43.821	4.214	43.821	0	37.56	0.3441
	43.68	0	50.748	6.483	50.748	0	43.68	1.399
	50.79	0	58.771	8.869	58.771	0.702	50.79	2.279
	59.07	0.2705	68.061	11.002	68.061	2.718	59.07	2.315
	68.69	0.9731	78.82	12.495	78.82	5.948	68.69	1.548
	79.88	1.931	91.28	13.027	91.28	9.752	79.88	0.5633
	92.89	2.928	105.709	12.429	105.709	13.215	92.89	0
	108	3.848	122.42	10.737	122.42	15.443	108	0
	125.6	4.683	141.772	8.219	141.772	15.826	125.6	0.2878
	146.1	5.489	164.183	5.344	164.183	14.219	146.1	1.954
	169.9	6.315	190.137	2.695	190.137	11.003	169.9	5.068
	197.6	7.16	220.194	0.816	220.194	7.012	197.6	8.944
	229.8	7.956	255.002	0	255.002	3.311	229.8	12.53
	267.2	8.587	295.312	0	295.312	0.851	267.2	14.81
	310.7	8.922	341.995	0	341.995	0	310.7	15.13
	361.3	8.851	396.058	0	396.058	0	361.3	13.39
	420.2	8.322	458.666	0	458.666	0	420.2	10.08
	488.7	7.357	531.172	0	531.172	0	488.7	6.133
	568.3	6.051	615.139	0	615.139	0	568.3	2.668
	660.9	4.558	712.379	0	712.379	0	660.9	0.5602
	768.5	3.064	824.992	0	824.992	0	768.5	0
	893.8	1.755	955.406	0	955.406	0	893.8	0
	1039	0.7767	1106.43	0	1106.43	0	1039	0
	1209	0.203	1281.34	0	1281.34	0	1209	0
	1406	0	1483.89	0	1483.89	0	1406	0
	1635	0	1718.47	0	1718.47	0	1635	0
	1901	0	1990.12	0	1990.12	0	1901	0
	2211	0	2304.72	0	2304.72	0	2211	0
	2571	0	2669.04	0	2669.04	0	2571	0
	2990	0	3090.96	0	3090.96	0	2990	0
	3477	0	3579.58	0	3579.58	0	3477	0
	4043	0	4145.44	0	4145.44	0	4043	0
	4702	0	4800.75	0	4800.75	0	4702	0
	5468	0	5559.64	0	5559.64	0	5468	0
	6358	0	6438.51	0	6438.51	0	6358	0
	7394	0	7456.3	0	7456.3	0	7394	0
	8599	0	8634.99	0	8634.99	0	8599	0
	10000	0	10000	0	10000	0	10000	0

## Sheet: Figures 3 & S2
FIGURE 3a / S2a particle analysis PPM15										FIGURE 3b / S2b particle analysis PoPM5												FIGURE 3c / S2c Particle analysis PoPM10										FIGURE 3d /S2d Particle analysis PPM7.5 PoPM5
label	area	major	minor	diameter from area	diameter from elipse average	Bin centre	count	area normalised count		label	area	major	minor	diamter from area	diameter from elipse average	Bin centre	count	area normalised count				area	major	minor	diamter from area	diameter from elipse average		Bin centres	counts	normalised counts			label	area	major	minor	diameter from area	diameter from elipse average		bin centres	counts	area normalised counts
popm15_1.011 to analyse.tif	9693.29	195.505	63.128	111.094	129.316	-19	0	0		popm5_1.004 for analysis.tif	191.233	18.21	13.371	15.604	15.7905	-19	0				1	13237.8	184.159	91.524	129.827	137.841		1	0	0		1	PPM POPM.0_00006_1 to analyse.tif	2989.97	94.418	40.32	61.7005	67.369		-19	0	0
popm15_1.011 to analyse.tif	253.183	23.268	13.855	17.9545	18.5615	-17	0	0		popm5_1.004 for analysis.tif	350.593	25.785	17.312	21.1279	21.5485	-17	0				2	1880.79	54.286	44.112	48.9356	49.199		3	2	44.4131		2	PPM POPM.0_00006_1 to analyse.tif	5461.52	97.273	71.488	83.3896	84.3805		-17	0	0
popm15_1.011 to analyse.tif	180.845	16.177	14.233	15.1743	15.205	-15	0	0		popm5_1.004 for analysis.tif	191.233	17.434	13.966	15.604	15.7	-15	0				3	10308.2	132.258	99.236	114.563	115.747		5	1	61.6849		3	PPM POPM.0_00006_1 to analyse.tif	747.492	32.935	28.897	30.8502	30.916		-15	0	0
popm15_1.011 to analyse.tif	13249.9	177.407	95.094	129.886	136.25	-13	0	0		popm5_1.004 for analysis.tif	6852.5	110.266	79.125	93.4071	94.6955	-13	0				4	18578.8	182.698	129.477	153.803	156.088		7	7	846.317		4	PPM POPM.0_00006_1 to analyse.tif	4509.07	81.971	70.038	75.7702	76.0045		-13	0	0
popm15_1.011 to analyse.tif	3339.6	95.062	44.73	65.2083	69.896	-11	0	0		popm5_1.004 for analysis.tif	1147.39	39.115	37.349	38.2219	38.232	-11	0				5	11815.2	143.946	104.509	122.652	124.227		9	7	1399.01		5	PPM POPM.0_00006_1 to analyse.tif	3544.56	81.803	55.17	67.1794	68.4865		-11	0	0
popm15_1.011 to analyse.tif	108.507	11.754	11.754	11.754	11.754	-9	0	0		popm5_1.004 for analysis.tif	169.984	14.712	14.712	14.7116	14.712	-9	0				6	1374.42	46.934	37.286	41.8326	42.11		11	6	1791.33		6	PPM POPM.0_00006_1 to analyse.tif	180.845	19.59	11.754	15.1743	15.672		-9	0	0
popm15_1.011 to analyse.tif	2435.38	79.111	39.196	55.685	59.1535	-7	0	0		popm5_1.004 for analysis.tif	5322.64	100.387	67.508	82.3225	83.9475	-7	0				7	10681.9	122.362	111.15	116.622	116.756		13	9	3752.91		7	PPM POPM.0_00006_1 to analyse.tif	6160.78	93.899	83.538	88.5673	88.7185		-7	0	0
popm15_1.011 to analyse.tif	5871.43	125.703	59.472	86.4624	92.5875	-5	0	0		popm5_1.004 for analysis.tif	1274.88	49.193	32.997	40.2894	41.095	-5	0				8	168.789	18.327	11.726	14.6598	15.0265		15	10	5551.64		8	PPM POPM.0_00006_1 to analyse.tif	638.985	38.095	21.357	28.5234	29.726		-5	0	0
popm15_1.011 to analyse.tif	180.845	16.177	14.233	15.1743	15.205	-3	0	0		popm5_1.004 for analysis.tif	11792.7	147.608	101.722	122.535	124.665	-3	0				9	1844.62	53.508	43.894	48.4628	48.701		17	15	10696.2		9	PPM POPM.0_00006_1 to analyse.tif	831.887	37.265	28.423	32.5452	32.844		-3	0	0
popm15_1.011 to analyse.tif	5449.46	103.682	66.921	83.2975	85.3015	-1	0	0		popm5_1.004 for analysis.tif	478.081	26.05	23.367	24.6721	24.7085	-1	0				10	3568.67	80.787	56.244	67.4076	68.5155		19	13	11579.5		10	PPM POPM.0_00006_1 to analyse.tif	8222.42	126.527	82.742	102.319	104.635		-1	0	0
popm15_1.011 to analyse.tif	385.802	24.923	19.709	22.1635	22.316	1	2	1.57079		popm5_1.004 for analysis.tif	318.721	32.348	12.545	20.1447	22.4465	1	0	0			11	4352.33	83.623	66.268	74.4417	74.9455		21	20	21762.4		11	PPM POPM.0_00006_1 to analyse.tif	3472.22	98.715	44.785	66.4904	71.75		1	13	10.2102
popm15_1.011 to analyse.tif	3532.5	92.925	48.401	67.0651	70.663	3	0	0		popm5_1.004 for analysis.tif	38331.5	234.558	208.073	220.919	221.315	3	0	0			12	12562.7	149.09	107.286	126.473	128.188		23	10	13052.5		12	PPM POPM.0_00006_1 to analyse.tif	7981.29	108.208	93.912	100.807	101.06		3	16	113.097
popm15_1.011 to analyse.tif	10211.7	119.661	108.657	114.026	114.159	5	24	471.238		popm5_1.004 for analysis.tif	329.345	29.138	14.391	20.4777	21.7645	5	0	0			13	2218.36	62.179	45.426	53.1461	53.8025		25	16	24674		13	PPM POPM.0_00006_1 to analyse.tif	2640.34	62.639	53.67	57.9809	58.1545		5	5	98.1747
popm15_1.011 to analyse.tif	4376.45	105.33	52.903	74.6476	79.1165	7	21	808.174		popm5_1.004 for analysis.tif	424.961	29.073	18.611	23.2611	23.842	7	0	0			14	5762.92	93.991	78.067	85.6597	86.029		27	14	25182.3		14	PPM POPM.0_00006_1 to analyse.tif	10368.4	127.511	103.532	114.898	115.522		7	5	192.422
popm15_1.011 to analyse.tif	590.76	32.914	22.853	27.4259	27.8835	9	18	1145.11		popm5_1.004 for analysis.tif	127.488	14.712	11.034	12.7406	12.873	9	0	0			15	8897.57	117.873	96.11	106.437	106.992		29	18	37351.5		15	PPM POPM.0_00006_1 to analyse.tif	1639.66	56.386	37.025	45.6912	46.7055		9	6	381.703
popm15_1.011 to analyse.tif	4931.04	109.488	57.343	79.2363	83.4155	11	149	14159.9		popm5_1.004 for analysis.tif	169.984	14.712	14.712	14.7116	14.712	11	116	11023.8			16	3761.57	85.582	55.962	69.2054	70.772		31	15	35567.5		16	PPM POPM.0_00006_1 to analyse.tif	6269.29	108.987	73.241	89.3438	91.114		11	23	2185.76
popm15_1.011 to analyse.tif	21930.5	183.225	152.396	167.101	167.81	13	86	11415		popm5_1.004 for analysis.tif	1476.74	77.186	24.36	43.3618	50.773	13	73	9689.45			17	4882.81	85.555	72.667	78.8479	79.111		33	13	34930.9		17	PPM POPM.0_00006_1 to analyse.tif	5509.74	94.725	74.059	83.757	84.392		13	16	2123.71
popm15_1.011 to analyse.tif	1434.7	58.863	31.033	42.7402	44.948	15	103	18201.6		popm5_1.004 for analysis.tif	127.488	14.712	11.034	12.7406	12.873	15	110	19438.6			18	4460.84	87.515	64.9	75.3639	76.2075		35	20	60451.2		18	PPM POPM.0_00006_1 to analyse.tif	3375.77	67.698	63.49	65.5604	65.594		15	12	2120.57
popm15_1.011 to analyse.tif	144.676	15.672	11.754	13.5723	13.713	17	132	29961.3		popm5_1.004 for analysis.tif	1274.88	54.903	29.566	40.2894	42.2345	17	87	19747.2			19	711.323	33.129	27.338	30.0946	30.2335		37	21	70935.2		19	PPM POPM.0_00006_1 to analyse.tif	4255.88	83.832	64.639	73.6122	74.2355		17	18	4085.64
popm15_1.011 to analyse.tif	4448.78	122.662	46.179	75.262	84.4205	19	119	33739.9		popm5_1.004 for analysis.tif	233.729	21.42	13.893	17.2509	17.6565	19	65	18429.4			20	590.76	44.42	16.933	27.4259	30.6765		39	17	63799.5		20	PPM POPM.0_00006_1 to analyse.tif	289.352	21.482	17.15	19.1941	19.316		19	20	5670.57
popm15_1.011 to analyse.tif	2350.98	80.68	37.102	54.7117	58.891	21	77	26669.7		popm5_1.004 for analysis.tif	276.225	20.897	16.83	18.7537	18.8635	21	74	25630.7			21	144.676	14.459	12.74	13.5723	13.5995		41	21	87101.6		21	PPM POPM.0_00006_1 to analyse.tif	13913	164.305	107.815	133.096	136.06		21	11	3809.96
popm15_1.011 to analyse.tif	2748.84	78.338	44.677	59.1603	61.5075	23	77	31991.6		popm5_1.004 for analysis.tif	265.601	22.409	15.091	18.3895	18.75	23	66	27421.4			22	21255.3	185.04	146.255	164.509	165.647		43	17	77557.7		22	PPM POPM.0_00006_1 to analyse.tif	6618.92	103.443	81.47	91.8013	92.4565		23	17	7063.08
popm15_1.011 to analyse.tif	1868.73	68.013	34.984	48.7785	51.4985	25	75	36815.5		popm5_1.004 for analysis.tif	828.674	50.615	20.846	32.4823	35.7305	25	72	35342.9			23	3303.43	78.888	53.317	64.8542	66.1025		45	11	54961.3		23	PPM POPM.0_00006_1 to analyse.tif	8222.42	135.138	77.47	102.319	106.304		25	27	13253.6
popm15_1.011 to analyse.tif	144.676	15.672	11.754	13.5723	13.713	27	78	44659.3		popm5_1.004 for analysis.tif	403.713	26.986	19.048	22.6721	23.017	27	57	32635.6			24	506.366	27.74	23.242	25.3915	25.491		47	18	98108.6		24	PPM POPM.0_00006_1 to analyse.tif	506.366	29.218	22.066	25.3915	25.642		27	22	12596.2
popm15_1.011 to analyse.tif	1085.07	43.087	32.064	37.1693	37.5755	29	70	46236.4		popm5_1.004 for analysis.tif	1487.36	54.638	34.66	43.5175	44.649	29	46	30383.9			25	48.225	7.836	7.836	7.83594	7.836		49	12	71090.6		25	PPM POPM.0_00006_1 to analyse.tif	5280.67	97.736	68.793	81.9973	83.2645		29	22	14531.4
popm15_1.011 to analyse.tif	1784.34	49.2	46.177	47.6643	47.6885	31	68	51324.2		popm5_1.004 for analysis.tif	446.209	27.84	20.407	23.8355	24.1235	31	42	31700.2			26	96.451	12.115	10.136	11.0818	11.1255		51	19	121936		26	PPM POPM.0_00006_1 to analyse.tif	6076.39	92.51	83.631	87.9585	88.0705		31	30	22643
popm15_1.011 to analyse.tif	2519.77	80.47	39.869	56.6416	60.1695	33	61	52173.2		popm5_1.004 for analysis.tif	29864.1	212.112	179.265	194.998	195.688	33	46	39343.7			27	4581.4	87.356	66.776	76.3756	77.066		53	14	97032.9		27	PPM POPM.0_00006_1 to analyse.tif	8318.87	108.73	97.415	102.917	103.073		33	34	29080.1
popm15_1.011 to analyse.tif	1567.32	55.667	35.849	44.6719	45.758	35	43	41370.8		popm5_1.004 for analysis.tif	2783.5	81.244	43.622	59.532	62.433	35	33	31749.7			28	10030.9	150.782	84.703	113.012	117.743		55	16	119422		28	PPM POPM.0_00006_1 to analyse.tif	10440.8	162.384	81.865	115.298	122.124		35	31	29825.5
popm15_1.011 to analyse.tif	27114.7	250.343	137.905	185.805	194.124	37	57	61286.9		popm5_1.004 for analysis.tif	1636.1	60.403	34.487	45.6415	47.445	37	52	55910.9			29	1217.69	39.723	39.031	39.3753	39.377		57	8	64132.6		29	PPM POPM.0_00006_1 to analyse.tif	5123.94	84.833	76.904	80.7713	80.8685		37	27	29030.6
popm15_1.011 to analyse.tif	7583.43	113.318	85.208	98.2626	99.263	39	50	59729.5		popm5_1.004 for analysis.tif	159.36	15.186	13.361	14.2444	14.2735	39	38	45394.4			30	3267.26	85.693	48.545	64.4982	67.119		59	10	85890.1		30	PPM POPM.0_00006_1 to analyse.tif	24438.2	217.316	143.181	176.396	180.249		39	33	39421.5
popm15_1.011 to analyse.tif	289.352	21.482	17.15	19.1941	19.316	41	50	66012.7		popm5_1.004 for analysis.tif	127.488	14.712	11.034	12.7406	12.873	41	41	54130.4			31	6040.22	96.379	79.796	87.6964	88.0875		61	18	165261		31	PPM POPM.0_00006_1 to analyse.tif	1724.06	51.322	42.772	46.8523	47.047		41	31	40927.8
popm15_1.011 to analyse.tif	373.746	23.847	19.955	21.8144	21.901	43	53	76966.6		popm5_1.004 for analysis.tif	573.698	38.736	18.857	27.0269	28.7965	43	37	53731.4			32	18410	158.741	147.665	153.102	153.203		63	26	254621		32	PPM POPM.0_00006_1 to analyse.tif	1856.67	58.481	40.423	48.6209	49.452		43	35	50827
popm15_1.011 to analyse.tif	2568	77.981	41.929	57.1811	59.955	45	43	68388.5		popm5_1.004 for analysis.tif	95.616	11.034	11.034	11.0337	11.034	45	39	62026.8			33	3399.88	83.433	51.884	65.7942	67.6585		65	18	187646		33	PPM POPM.0_00006_1 to analyse.tif	2531.83	62.888	51.26	56.777	57.074		45	31	49303.3
popm15_1.011 to analyse.tif	4533.18	103.301	55.874	75.9725	79.5875	47	47	81542.3		popm5_1.004 for analysis.tif	2592.26	67.385	48.981	57.4506	58.183	47	30	52048.3			34	289.352	21.218	17.364	19.1941	19.291		67	25	276904		34	PPM POPM.0_00006_1 to analyse.tif	5473.57	99.585	69.982	83.4816	84.7835		47	36	62458
popm15_1.011 to analyse.tif	2495.66	81.958	38.771	56.37	60.3645	49	43	81086.8		popm5_1.004 for analysis.tif	881.794	35.074	32.01	33.5073	33.542	49	18	33943.3			35	6956.5	118.818	74.545	94.1132	96.6815		69	17	199704		35	PPM POPM.0_00006_1 to analyse.tif	1193.58	53.162	28.586	38.9835	40.874		49	31	58457.9
popm15_1.011 to analyse.tif	229.07	19.271	15.135	17.0781	17.203	51	39	79669.9		popm5_1.004 for analysis.tif	435.585	27.962	19.834	23.55	23.898	51	28	57198.9			36	6498.36	95.876	86.299	90.9614	91.0875		71	21	261201		36	PPM POPM.0_00006_1 to analyse.tif	15166.9	165.114	116.956	138.964	141.035		51	29	59241.7
popm15_1.011 to analyse.tif	8355.03	148.867	71.459	103.141	110.163	53	36	79422.5		popm5_1.004 for analysis.tif	148.736	15.805	11.982	13.7614	13.8935	53	29	63979.3			37	19760.3	190.235	132.255	158.618	161.245		73	17	223529		37	PPM POPM.0_00006_1 to analyse.tif	566.647	32.457	22.229	26.8603	27.343		53	19	41917.4
popm15_1.011 to analyse.tif	868.056	42.786	25.832	33.2452	34.309	55	32	76026.5		popm5_1.004 for analysis.tif	424.961	23.802	22.732	23.2611	23.267	55	36	85529.8			38	4714.02	109.593	54.767	77.4731	82.18		75	21	291461		38	PPM POPM.0_00006_1 to analyse.tif	1422.65	48.392	37.431	42.5602	42.9115		55	29	68899
popm15_1.011 to analyse.tif	217.014	19.473	14.19	16.6226	16.8315	57	36	91863.2		popm5_1.004 for analysis.tif	13131.3	206.069	81.134	129.303	143.601	57	24	61242.2			39	1410.59	46.967	38.24	42.3795	42.6035		77	27	394988		39	PPM POPM.0_00006_1 to analyse.tif	4316.16	82.224	66.836	74.1318	74.53		57	27	68897.4
popm15_1.011 to analyse.tif	1724.06	69.005	31.811	46.8523	50.408	59	36	98422.9		popm5_1.004 for analysis.tif	3304.07	108.171	38.891	64.8605	73.531	59	24	65615.2			40	4750.19	88.981	67.971	77.7698	78.476		79	15	230985		40	PPM POPM.0_00006_1 to analyse.tif	2158.08	58.02	47.358	52.4191	52.689		59	20	54679.4
popm15_1.011 to analyse.tif	204.958	19.765	13.203	16.1543	16.484	61	30	87673.9		popm5_1.004 for analysis.tif	212.481	21.861	12.375	16.4481	17.118	61	27	78906.5			41	5931.71	91.618	82.434	86.9051	87.026		81	19	307583		41	PPM POPM.0_00006_1 to analyse.tif	880.112	35.699	31.39	33.4753	33.5445		61	30	87673.9
popm15_1.011 to analyse.tif	1579.38	57.303	35.093	44.8434	46.198	63	40	124690		popm5_1.004 for analysis.tif	297.473	25.96	14.59	19.4616	20.275	63	32	99751.8			42	349.633	23.253	19.144	21.099	21.1985		83	14	237971		42	PPM POPM.0_00006_1 to analyse.tif	21484.4	221.838	123.31	165.393	172.574		63	24	74813.8
popm15_1.011 to analyse.tif	108.507	11.754	11.754	11.754	11.754	65	32	106186		popm5_1.004 for analysis.tif	95.616	11.034	11.034	11.0337	11.034	65	23	76321			43	2640.34	62.534	53.759	57.9809	58.1465		85	15	267404		43	PPM POPM.0_00006_1 to analyse.tif	4448.78	81.824	69.226	75.262	75.525		65	24	79639.3
popm15_1.011 to analyse.tif	144.676	15.672	11.754	13.5723	13.713	67	26	91666.9		popm5_1.004 for analysis.tif	329.345	20.819	20.142	20.4777	20.4805	67	13	45833.4			44	5714.7	97.418	74.69	85.3006	86.054		87	13	242784		44	PPM POPM.0_00006_1 to analyse.tif	2977.91	79.697	47.575	61.576	63.636		67	23	81089.9
popm15_1.011 to analyse.tif	578.704	37.614	19.589	27.1446	28.6015	69	24	89742.7		popm5_1.004 for analysis.tif	127.488	14.712	11.034	12.7406	12.873	69	22	82264.1			45	2037.52	54.339	47.742	50.9338	51.0405		89	13	254075		45	PPM POPM.0_00006_1 to analyse.tif	2266.59	60.203	47.936	53.7207	54.0695		69	23	86003.4
popm15_1.011 to analyse.tif	7523.15	137.711	69.557	97.8712	103.634	71	31	122735		popm5_1.004 for analysis.tif	159.36	15.186	13.361	14.2444	14.2735	71	14	55428.6			46	4870.76	82.616	75.065	78.7505	78.8405		91	13	265623		46	PPM POPM.0_00006_1 to analyse.tif	952.45	36.887	32.876	34.8238	34.8815		71	24	95020.5
popm15_1.011 to analyse.tif	4243.83	94.929	56.92	73.5079	75.9245	73	24	100449		popm5_1.004 for analysis.tif	95.616	11.034	11.034	11.0337	11.034	73	5	20926.9			47	3038.19	71.64	53.997	62.1961	62.8185		93	10	213405		47	PPM POPM.0_00006_1 to analyse.tif	7571.37	113.554	84.895	98.1844	99.2245		73	20	83707.7
popm15_1.011 to analyse.tif	1036.84	55.896	23.618	36.3339	39.757	75	35	154625		popm5_1.004 for analysis.tif	584.322	46.375	16.043	27.276	31.209	75	20	88357.2			48	1953.12	54.089	45.976	49.8678	50.0325		95	15	334024		48	PPM POPM.0_00006_1 to analyse.tif	6317.52	95.297	84.407	89.6868	89.852		75	24	106029
popm15_1.011 to analyse.tif	590.76	31.769	23.677	27.4259	27.723	77	19	88475.8		popm5_1.004 for analysis.tif	393.089	29.511	16.959	22.3718	23.235	77	18	83819.2			49	3930.36	101.291	49.405	70.7411	75.348		97	9	208942		49	PPM POPM.0_00006_1 to analyse.tif	651.042	38.961	21.276	28.7912	30.1185		77	15	69849.3
popm15_1.011 to analyse.tif	5485.63	113.598	61.485	83.5735	87.5415	79	21	102935		popm5_1.004 for analysis.tif	48148.1	288.629	212.397	247.597	250.513	79	19	93131.7			50	6787.71	114.001	75.81	92.9645	94.9055		99	10	241830		50	PPM POPM.0_00006_1 to analyse.tif	2097.8	61.074	43.734	51.6818	52.404		79	29	142148
popm15_1.011 to analyse.tif	5099.83	112.782	57.574	80.5811	85.178	81	30	154590		popm5_1.004 for analysis.tif	424.961	31.894	16.965	23.2611	24.4295	81	13	66988.9			51	4267.94	93.451	58.149	73.7164	75.8		101	7	176189		51	PPM POPM.0_00006_1 to analyse.tif	5196.28	99.539	66.467	81.3395	83.003		81	16	82447.9
popm15_1.011 to analyse.tif	1241.8	55.55	28.463	39.7632	42.0065	83	10	54106		popm5_1.004 for analysis.tif	478.081	31.633	19.243	24.6721	25.438	83	16	86569.7			52	1844.62	55.361	42.424	48.4628	48.8925		103	11	287943		52	PPM POPM.0_00006_1 to analyse.tif	3050.25	73.086	53.138	62.3194	63.112		83	14	75748.4
popm15_1.011 to analyse.tif	8101.85	183.484	56.221	101.566	119.853	85	24	136188		popm5_1.004 for analysis.tif	20047.5	198.039	128.89	159.767	163.464	85	18	102141			53	638.985	33.388	24.368	28.5234	28.878		105	12	326437		53	PPM POPM.0_00006_1 to analyse.tif	4195.6	80.332	66.499	73.0891	73.4155		85	18	102141
popm15_1.011 to analyse.tif	2459.49	81.489	38.429	55.96	59.959	87	18	107004		popm5_1.004 for analysis.tif	180.609	18.554	12.394	15.1644	15.474	87	18	107004			54	10694	120.508	112.988	116.688	116.748		107	9	254243		54	PPM POPM.0_00006_1 to analyse.tif	4605.52	92.633	63.303	76.5763	77.968		87	12	71336.1
popm15_1.011 to analyse.tif	1434.7	57.518	31.759	42.7402	44.6385	89	21	130644		popm5_1.004 for analysis.tif	4982.67	102.504	61.892	79.6501	82.198	89	9	55990.2			55	807.774	33.948	30.296	32.0701	32.122		109	10	293151		55	PPM POPM.0_00006_1 to analyse.tif	3387.83	67.636	63.776	65.6774	65.706		89	12	74653.6
popm15_1.011 to analyse.tif	144.676	15.672	11.754	13.5723	13.713	91	15	97558.2		popm5_1.004 for analysis.tif	95.616	11.034	11.034	11.0337	11.034	91	12	78046.5			56	3496.34	73.874	60.26	66.7209	67.067		111	12	364810		56	PPM POPM.0_00006_1 to analyse.tif	9886.19	120.061	104.842	112.194	112.452		91	20	130078
popm15_1.011 to analyse.tif	7040.9	112.443	79.727	94.6824	96.085	93	10	67929		popm5_1.004 for analysis.tif	223.105	21.606	13.147	16.8543	17.3765	93	15	101894			57	72.338	10.904	8.446	9.59707	9.675		113	9	283556		57	PPM POPM.0_00006_1 to analyse.tif	3918.31	82.061	60.796	70.6325	71.4285		93	10	67929
popm15_1.011 to analyse.tif	180.845	16.177	14.233	15.1743	15.205	95	9	63793.9		popm5_1.004 for analysis.tif	169.984	14.712	14.712	14.7116	14.712	95	12	85058.5			58	10995.4	133.246	105.067	118.321	119.156		115	6	195788		58	PPM POPM.0_00006_1 to analyse.tif	602.816	33.727	22.757	27.7043	28.242		95	7	49617.5
popm15_1.011 to analyse.tif	1603.49	61.118	33.405	45.1844	47.2615	97	14	103457		popm5_1.004 for analysis.tif	159.36	18.389	11.034	14.2444	14.7115	97	11	81287.9			59	2242.48	58.842	48.524	53.4342	53.683		117	11	371538		59	PPM POPM.0_00006_1 to analyse.tif	1567.32	50.866	39.232	44.6719	45.049		97	18	133016
popm15_1.011 to analyse.tif	17349.1	202.359	109.16	148.625	155.76	99	10	76976.8		popm5_1.004 for analysis.tif	201.857	18.09	14.208	16.0316	16.149	99	15	115465			60	5642.36	92.416	77.736	84.759	85.076		119	10	349408		60	PPM POPM.0_00006_1 to analyse.tif	11332.9	142.439	101.303	120.123	121.871		99	17	130861
popm15_1.011 to analyse.tif	506.366	29.201	22.079	25.3915	25.64	101	10	80118.4		popm5_1.004 for analysis.tif	95.616	11.034	11.034	11.0337	11.034	101	14	112166			61	241.127	20.513	14.967	17.5218	17.74		121	10	361252		61	PPM POPM.0_00006_1 to analyse.tif	1169.46	42.62	34.937	38.5877	38.7785		101	16	128189
popm15_1.011 to analyse.tif	1808.45	64.327	35.795	47.9853	50.061	103	4	33329.1		popm5_1.004 for analysis.tif	2156.68	57.869	47.451	52.402	52.66	103	14	116652			62	6305.46	106.031	75.717	89.6012	90.874		123	5	186646		62	PPM POPM.0_00006_1 to analyse.tif	1048.9	50.31	26.546	36.5445	38.428		103	11	91655.1
popm15_1.011 to analyse.tif	3170.81	84.279	47.903	63.539	66.091	105	7	60613.1		popm5_1.004 for analysis.tif	95.616	11.034	11.034	11.0337	11.034	105	17	147203			63	1615.55	52.253	39.366	45.354	45.8095		125	3	115659		63	PPM POPM.0_00006_1 to analyse.tif	771.605	35.123	27.971	31.3439	31.547		105	7	60613.1
popm15_1.011 to analyse.tif	554.591	30.15	23.421	26.5731	26.7855	107	8	71936.1		popm5_1.004 for analysis.tif	17338.4	207.099	106.596	148.58	156.847	107	8	71936.1			64	5196.28	101.134	65.419	81.3395	83.2765		127	7	278577		64	PPM POPM.0_00006_1 to analyse.tif	1145.35	45.401	32.121	38.1878	38.761		107	11	98912.2
popm15_1.011 to analyse.tif	108.507	11.754	11.754	11.754	11.754	109	6	55987.8		popm5_1.004 for analysis.tif	7691.8	137.788	71.076	98.9622	104.432	109	6	55987.8			65	5340.95	94.684	71.821	82.464	83.2525		129	10	410600		65	PPM POPM.0_00006_1 to analyse.tif	6594.81	115.512	72.692	91.634	94.102		109	6	55987.8
popm15_1.011 to analyse.tif	217.014	18.572	14.878	16.6226	16.725	111	11	106446		popm5_1.004 for analysis.tif	169.984	14.712	14.712	14.7116	14.712	111	10	96768.8			66	9825.91	137.937	90.699	111.851	114.318		131	6	254058		66	PPM POPM.0_00006_1 to analyse.tif	1265.91	46.816	34.429	40.1474	40.6225		111	5	48384.4
popm15_1.011 to analyse.tif	3653.07	98.024	47.45	68.2	72.737	113	3	30086.2		popm5_1.004 for analysis.tif	95.616	11.034	11.034	11.0337	11.034	113	5	50143.7			67	7474.92	142.728	66.682	97.557	104.705		133	2	87291.6		67	PPM POPM.0_00006_1 to analyse.tif	626.929	34.565	23.093	28.253	28.829		113	11	110316
popm15_1.011 to analyse.tif	289.352	24.189	15.231	19.1941	19.71	115	6	62321.3		popm5_1.004 for analysis.tif	382.465	35.794	13.605	22.0674	24.6995	115	6	62321.3			68	2326.87	55.028	53.839	54.4304	54.4335		135	8	359746		68	PPM POPM.0_00006_1 to analyse.tif	3701.29	73.871	63.796	68.6486	68.8335		115	8	83095.1
popm15_1.011 to analyse.tif	614.873	29.547	26.496	27.98	28.0215	117	9	96761.8		popm5_1.004 for analysis.tif	1636.1	56.879	36.624	45.6415	46.7515	117	7	75259.1			69	6052.28	100.397	76.755	87.7838	88.576		137	3	138932		69	PPM POPM.0_00006_1 to analyse.tif	5003.38	83.119	76.643	79.8154	79.881		117	7	75259.1
popm15_1.011 to analyse.tif	144.676	15.672	11.754	13.5723	13.713	119	4	44488.1		popm5_1.004 for analysis.tif	4738.32	82.768	72.891	77.6725	77.8295	119	6	66732.1			70	9295.43	136.665	86.601	108.79	111.633		139	4	190690		70	PPM POPM.0_00006_1 to analyse.tif	880.112	40.364	27.762	33.4753	34.063		119	9	100098
popm15_1.011 to analyse.tif	1663.77	62.797	33.734	46.0259	48.2655	121	7	80493		popm5_1.004 for analysis.tif	95.616	11.034	11.034	11.0337	11.034	121	5	57495			71	1277.97	46.03	35.35	40.3381	40.69		141	6	294326		71	PPM POPM.0_00006_1 to analyse.tif	2411.26	62.84	48.856	55.4087	55.848		121	13	149487
popm15_1.011 to analyse.tif	5919.66	112.056	67.262	86.8167	89.659	123	6	71293.7		popm5_1.004 for analysis.tif	361.217	21.487	21.404	21.4457	21.4455	123	8	95058.2			72	7535.2	105.588	90.864	97.9496	98.226		143	4	201823		72	PPM POPM.0_00006_1 to analyse.tif	4786.36	92.14	66.14	78.0653	79.14		123	10	118823
popm15_1.011 to analyse.tif	108.507	11.754	11.754	11.754	11.754	125	3	36815.5		popm5_1.004 for analysis.tif	1997.32	59.786	42.536	50.4288	51.161	125	8	98174.7			73	28091.2	222.13	161.018	189.121	191.574		145	5	259385		73	PPM POPM.0_00006_1 to analyse.tif	8499.71	126.801	85.348	104.03	106.075		125	12	147262
popm15_1.011 to analyse.tif	108.507	11.754	11.754	11.754	11.754	127	3	38003		popm5_1.004 for analysis.tif	3229.7	83.478	49.261	64.1264	66.3695	127	4	50670.7			74	13394.6	181.886	93.765	130.593	137.826		147	1	53318		74	PPM POPM.0_00006_1 to analyse.tif	2797.07	66.843	53.279	59.677	60.061		127	8	101341
popm15_1.011 to analyse.tif	108.507	11.754	11.754	11.754	11.754	129	2	26139.6		popm5_1.004 for analysis.tif	1041.15	46.39	28.576	36.4094	37.483	129	7	91488.6			75	4304.11	80.969	67.683	74.0281	74.326		149	4	219115		75	PPM POPM.0_00006_1 to analyse.tif	217.014	23.508	11.754	16.6226	17.631		129	10	130698
popm15_1.011 to analyse.tif	494.309	27.97	22.502	25.0873	25.236	131	5	67391		popm5_1.004 for analysis.tif	5460.75	137.918	50.413	83.3838	94.1655	131	4	53912.8			76	4159.43	94.582	55.993	72.7733	75.2875		151	3	168777		76	PPM POPM.0_00006_1 to analyse.tif	3906.25	78.804	63.113	70.5237	70.9585		131	4	53912.8
popm15_1.011 to analyse.tif	10609.6	178.435	75.706	116.226	127.071	133	2	27785.8		popm5_1.004 for analysis.tif	435.585	28.363	19.553	23.55	23.958	133	7	97250.3			77	7583.43	108.646	88.872	98.2626	98.759		153	4	231037		77	PPM POPM.0_00006_1 to analyse.tif	1519.1	53.612	36.078	43.9793	44.845		133	13	180608
popm15_1.011 to analyse.tif	940.394	37.286	32.112	34.6027	34.699	135	2	28627.7		popm5_1.004 for analysis.tif	6852.5	111.545	78.218	93.4071	94.8815	135	4	57255.5			78	7125.29	124.178	73.058	95.2481	98.618		155	2	118558		78	PPM POPM.0_00006_1 to analyse.tif	4243.83	84.047	64.29	73.5079	74.1685		135	9	128825
popm15_1.011 to analyse.tif	542.535	27.514	25.106	26.2826	26.31	137	2	29482.3		popm5_1.004 for analysis.tif	201.857	18.09	14.208	16.0316	16.149	137	5	73705.6			79	1579.38	46.823	42.947	44.8434	44.885		157	1	60818.9		79	PPM POPM.0_00006_1 to analyse.tif	24377.9	243.205	127.624	176.179	185.415		137	9	132670
popm15_1.011 to analyse.tif	3279.32	90.886	45.94	64.6171	68.413	139	3	45524		popm5_1.004 for analysis.tif	254.977	18.822	17.248	18.018	18.035	139	7	106223			80	892.168	42.082	26.994	33.7038	34.538		159	5	311891		80	PPM POPM.0_00006_1 to analyse.tif	4328.22	113.451	48.575	74.2352	81.013		139	13	197271
popm15_1.011 to analyse.tif	6281.35	120.449	66.398	89.4297	93.4235	141	3	46843.5		popm5_1.004 for analysis.tif	95.616	11.034	11.034	11.0337	11.034	141	4	62458			81	15564.7	162.889	121.663	140.775	142.276		161	3	191872		81	PPM POPM.0_00006_1 to analyse.tif	3255.21	74.067	55.958	64.3791	65.0125		141	10	156145
popm15_1.011 to analyse.tif	108.507	11.754	11.754	11.754	11.754	143	1	16060.6		popm5_1.004 for analysis.tif	361.217	23.133	19.882	21.4457	21.5075	143	4	64242.4			82	3086.42	72.799	53.981	62.6878	63.39		163	5	327781		82	PPM POPM.0_00006_1 to analyse.tif	2845.29	79.198	45.743	60.1892	62.4705		143	6	96363.6
popm15_1.011 to analyse.tif	229.07	19.271	15.135	17.0781	17.203	145	1	16513		popm5_1.004 for analysis.tif	95.616	11.034	11.034	11.0337	11.034	145	6	99077.9			83	3653.07	79.127	58.781	68.2	68.954		165	4	268700		83	PPM POPM.0_00006_1 to analyse.tif	1241.8	45.388	34.835	39.7632	40.1115		145	3	49538.9
popm15_1.011 to analyse.tif	759.549	32.929	29.369	31.098	31.149	147	0	0		popm5_1.004 for analysis.tif	127.488	14.712	11.034	12.7406	12.873	147	4	67886.6			84	11260.6	138.759	103.326	119.739	121.042		167	2	137626		84	PPM POPM.0_00006_1 to analyse.tif	15299.5	156.599	124.393	139.57	140.496		147	6	101830
popm15_1.011 to analyse.tif	8041.57	127.08	80.57	101.187	103.825	149	3	52309.8		popm5_1.004 for analysis.tif	3452.81	87.008	50.527	66.3043	68.7675	149	3	52309.8			85	8692.61	113.306	97.68	105.204	105.493		169	2	140943		85	PPM POPM.0_00006_1 to analyse.tif	180.845	16.177	14.233	15.1743	15.205		149	10	174366
popm15_1.011 to analyse.tif	1205.63	56.11	27.358	39.1799	41.734	151	2	35815.7		popm5_1.004 for analysis.tif	3431.56	88.675	49.272	66.1	68.9735	151	2	35815.7			86	1699.94	61.786	35.031	46.5235	48.4085		171	3	216447		86	PPM POPM.0_00006_1 to analyse.tif	10042.9	138.935	92.036	113.08	115.486		151	9	161171
popm15_1.011 to analyse.tif	2664.45	77.154	43.97	58.245	60.562	153	1	18385.4		popm5_1.004 for analysis.tif	1519.24	60.003	32.238	43.9813	46.1205	153	1	18385.4			87	48.225	7.836	7.836	7.83594	7.836		173	0	0		87	PPM POPM.0_00006_1 to analyse.tif	15094.5	150.111	128.031	138.632	139.071		153	9	165468
popm15_1.011 to analyse.tif	2326.87	65.103	45.507	54.4304	55.305	155	1	18869.2		popm5_1.004 for analysis.tif	478.081	31.031	19.616	24.6721	25.3235	155	4	75476.7			88	301.408	23.397	16.402	19.5899	19.8995		175	1	75564		88	PPM POPM.0_00006_1 to analyse.tif	1169.46	50.522	29.472	38.5877	39.997		155	10	188692
popm15_1.011 to analyse.tif	337.577	22.579	19.036	20.732	20.8075	157	2	38718.5		popm5_1.004 for analysis.tif	308.097	23.753	16.515	19.8061	20.134	157	1	19359.3			89	4882.81	94.989	65.449	78.8479	80.219		177	2	154602		89	PPM POPM.0_00006_1 to analyse.tif	2664.45	63.732	53.231	58.245	58.4815		157	10	193593
popm15_1.011 to analyse.tif	9247.2	136.838	86.043	108.508	111.441	159	3	59566.9		popm5_1.004 for analysis.tif	127.488	14.712	11.034	12.7406	12.873	159	5	99278.2			90	4159.43	88.221	60.031	72.7733	74.126		179	1	79057.9		90	PPM POPM.0_00006_1 to analyse.tif	1314.14	48.546	34.466	40.905	41.506		159	9	178701
popm15_1.011 to analyse.tif	6221.06	120.45	65.761	88.9995	93.1055	161	0	0		popm5_1.004 for analysis.tif	159.36	18.389	11.034	14.2444	14.7115	161	1	20358.3			91	2121.91	58.161	46.452	51.9779	52.3065		181	0	0		91	PPM POPM.0_00006_1 to analyse.tif	2736.79	65.084	53.54	59.0304	59.312		161	5	101791
popm15_1.011 to analyse.tif	192.901	15.672	15.672	15.6719	15.672	163	0	0		popm5_1.004 for analysis.tif	6841.88	120.702	72.172	93.3346	96.437	163	0	0			92	337.577	22.176	19.382	20.732	20.779		183	2	165261		92	PPM POPM.0_00006_1 to analyse.tif	4472.9	87.73	64.916	75.4657	76.323		163	10	208672
popm15_1.011 to analyse.tif	675.154	33.632	25.56	29.3195	29.596	165	1	21382.4		popm5_1.004 for analysis.tif	191.233	18.21	13.371	15.604	15.7905	165	1	21382.4			93	4304.11	75.794	72.304	74.0281	74.049		185	0	0		93	PPM POPM.0_00006_1 to analyse.tif	4304.11	78.428	69.875	74.0281	74.1515		165	7	149677
popm15_1.011 to analyse.tif	831.887	40.346	26.253	32.5452	33.2995	167	2	43807.9		popm5_1.004 for analysis.tif	5598.86	105.796	67.381	84.4316	86.5885	167	1	21904			94	8644.39	114.905	95.787	104.911	105.346		187	1	86282.4		94	PPM POPM.0_00006_1 to analyse.tif	2604.17	67.693	48.982	57.5824	58.3375		167	12	262847
popm15_1.011 to analyse.tif	277.296	24.182	14.6	18.79	19.391	169	1	22431.7		popm5_1.004 for analysis.tif	1136.77	49.926	28.991	38.0445	39.4585	169	1	22431.7			95	2133.97	60.634	44.811	52.1254	52.7225		189	1	88137.9		95	PPM POPM.0_00006_1 to analyse.tif	1012.73	39.54	32.612	35.9089	36.076		169	9	201886
popm15_1.011 to analyse.tif	4545.23	104.087	55.6	76.0735	79.8435	171	1	22965.8		popm5_1.004 for analysis.tif	169.984	14.712	14.712	14.7116	14.712	171	2	45931.6			96	2254.53	64.433	44.551	53.5776	54.492		191	2	180026		96	PPM POPM.0_00006_1 to analyse.tif	144.676	15.672	11.754	13.5723	13.713		171	10	229658
popm15_1.011 to analyse.tif	7511.09	129.23	74.003	97.7928	101.617	173	1	23506.2		popm5_1.004 for analysis.tif	1721.09	66.23	33.087	46.812	49.6585	173	2	47012.3			97	11357.1	165.166	87.55	120.251	126.358		193	0	0		97	PPM POPM.0_00006_1 to analyse.tif	8825.23	126.831	88.595	106.003	107.713		173	8	188049
popm15_1.011 to analyse.tif	265.239	19.286	17.511	18.377	18.3985	175	0	0		popm5_1.004 for analysis.tif	1699.85	54.675	39.585	46.5222	47.13	175	2	48105.6			98	3267.26	70.601	58.923	64.4982	64.762		195	1	93822.8		98	PPM POPM.0_00006_1 to analyse.tif	17421.4	169.443	130.909	148.935	150.176		175	5	120264
popm15_1.011 to analyse.tif	2146.03	70.623	38.69	52.2724	54.6565	177	0	0		popm5_1.004 for analysis.tif	4961.42	91.734	68.863	79.4801	80.2985	177	2	49211.4			99	3158.76	72.525	55.455	63.4181	63.99		197	1	95757.2		99	PPM POPM.0_00006_1 to analyse.tif	2314.82	79.906	36.885	54.2892	58.3955		177	16	393691
popm15_1.011 to analyse.tif	229.07	19.271	15.135	17.0781	17.203	179	1	25164.9		popm5_1.004 for analysis.tif	95.616	11.034	11.034	11.0337	11.034	179	0	0			100	15709.4	153.415	130.377	141.428	141.896		199	0	0		100	PPM POPM.0_00006_1 to analyse.tif	1048.9	41.092	32.5	36.5445	36.796		179	10	251649
popm15_1.011 to analyse.tif	1060.96	43.331	31.175	36.754	37.253	181	1	25730.4		popm5_1.004 for analysis.tif	5960.08	107.647	70.495	87.1127	89.071	181	2	51460.8			101	5859.38	121.635	61.334	86.3736	91.4845		201	2	199371		101	PPM POPM.0_00006_1 to analyse.tif	8439.43	116.393	92.32	103.66	104.356		181	1	25730.4
popm15_1.011 to analyse.tif	3255.21	84.112	49.276	64.3791	66.694	183	0	0		popm5_1.004 for analysis.tif	148.736	15.805	11.982	13.7614	13.8935	183	4	105209			102	7077.06	97.696	92.233	94.9253	94.9645		203	0	0		102	PPM POPM.0_00006_1 to analyse.tif	2905.57	73.008	50.673	60.8235	61.8405		183	2	52604.4
popm15_1.011 to analyse.tif	253.183	23.268	13.855	17.9545	18.5615	185	3	80640.7		popm5_1.004 for analysis.tif	15298.6	250.024	77.908	139.566	163.966	185	4	107521			103	19085.2	209.69	115.885	155.885	162.787		205	0	0		103	PPM POPM.0_00006_1 to analyse.tif	1085.07	45.935	30.077	37.1693	38.006		185	1	26880.2
popm15_1.011 to analyse.tif	19675.9	205.896	121.674	158.279	163.785	187	0	0		popm5_1.004 for analysis.tif	403.713	28.32	18.151	22.6721	23.2355	187	1	27464.6			104	289.352	21.218	17.364	19.1941	19.291		207	0	0		104	PPM POPM.0_00006_1 to analyse.tif	5232.45	88.806	75.019	81.6221	81.9125		187	1	27464.6
popm15_1.011 to analyse.tif	2592.11	84.208	39.193	57.4489	61.7005	189	0	0		popm5_1.004 for analysis.tif	1954.82	62.2	40.015	49.8895	51.1075	189	3	84165.6			105	7113.23	107.789	84.024	95.1675	95.9065		209	1	107778		105	PPM POPM.0_00006_1 to analyse.tif	4267.94	83.575	65.02	73.7164	74.2975		189	1	28055.2
popm15_1.011 to analyse.tif	10115.3	124.831	103.172	113.486	114.001	191	1	28652.1		popm5_1.004 for analysis.tif	127.488	14.712	11.034	12.7406	12.873	191	1	28652.1			106	5413.29	95.333	72.298	83.0206	83.8155		211	0	0		106	PPM POPM.0_00006_1 to analyse.tif	2387.15	64.196	47.346	55.1309	55.771		191	1	28652.1
popm15_1.011 to analyse.tif	180.845	19.59	11.754	15.1743	15.672	193	1	29255.3		popm5_1.004 for analysis.tif	3750.28	109.862	43.464	69.1015	76.663	193	0	0			107	11827.3	185	81.4	122.715	133.2		213	2	223887		107	PPM POPM.0_00006_1 to analyse.tif	6835.94	100.068	86.978	93.2941	93.523		193	1	29255.3
popm15_1.011 to analyse.tif	952.45	37.599	32.254	34.8238	34.9265	195	0	0		popm5_1.004 for analysis.tif	563.074	32.763	21.882	26.7755	27.3225	195	1	29864.7			108	2170.14	64.261	42.998	52.5653	53.6295		215	2	228111		108	PPM POPM.0_00006_1 to analyse.tif	1543.21	54.308	36.18	44.3269	45.244		195	0	0
popm15_1.011 to analyse.tif	687.211	33.359	26.229	29.5801	29.794	197	1	30480.5		popm5_1.004 for analysis.tif	1285.51	52.718	31.048	40.4569	41.883	197	0	0			109	916.281	36.962	31.563	34.1562	34.2625		217	0	0		109	PPM POPM.0_00006_1 to analyse.tif	3291.38	81.912	51.161	64.7357	66.5365		197	0	0
popm15_1.011 to analyse.tif	16637.7	238.102	88.969	145.547	163.536	199	0	0		popm5_1.004 for analysis.tif	478.081	31.143	19.546	24.6721	25.3445	199	0	0			110	2218.36	59.354	47.588	53.1461	53.471		219	0	0		110	PPM POPM.0_00006_1 to analyse.tif	11308.8	144.684	99.519	119.995	122.102		199	0	0
popm15_1.011 to analyse.tif	3749.52	104.389	45.733	69.0944	75.061	201	0	0		popm5_1.004 for analysis.tif	2794.12	85.254	41.729	59.6455	63.4915	201	1	31730.8			111	9850.02	132.36	94.752	111.989	113.556		221	0	0		111	PPM POPM.0_00006_1 to analyse.tif	4460.84	93.99	60.429	75.3639	77.2095		201	0	0
popm15_1.011 to analyse.tif	1724.06	62.259	35.258	46.8523	48.7585	203	0	0		popm5_1.004 for analysis.tif	6693.14	147.678	57.706	92.3146	102.692	203	2	64730.9			112	9874.13	141.918	88.587	112.126	115.252		223	0	0		112	PPM POPM.0_00006_1 to analyse.tif	42715.6	279.495	194.591	233.211	237.043		203	2	64730.9
popm15_1.011 to analyse.tif	373.746	24.044	19.791	21.8144	21.9175	205	0	0		popm5_1.004 for analysis.tif	2422.28	76.223	40.462	55.5351	58.3425	205	3	99019			113	361.69	21.913	21.016	21.4597	21.4645		225	0	0		113	PPM POPM.0_00006_1 to analyse.tif	3231.1	85.862	47.913	64.1402	66.8875		205	0	0
popm15_1.011 to analyse.tif	4653.74	93.259	63.536	76.9762	78.3975	207	2	67307		popm5_1.004 for analysis.tif	191.233	18.21	13.371	15.604	15.7905	207	0	0			114	3351.66	75.722	56.357	65.3259	66.0395		227	0	0		114	PPM POPM.0_00006_1 to analyse.tif	2037.52	67.891	38.212	50.9338	53.0515		207	1	33653.5
popm15_1.011 to analyse.tif	289.352	20.051	18.374	19.1941	19.2125	209	1	34306.9		popm5_1.004 for analysis.tif	1944.2	65.954	37.533	49.7537	51.7435	209	1	34306.9			115	1193.58	43.443	34.981	38.9835	39.212		229	0	0		115	PPM POPM.0_00006_1 to analyse.tif	2206.31	54.947	51.125	53.0015	53.036		209	1	34306.9
popm15_1.011 to analyse.tif	108.507	11.754	11.754	11.754	11.754	211	0	0		popm5_1.004 for analysis.tif	2284.17	76.364	38.084	53.9286	57.224	211	0	0			116	2700.62	78.387	43.866	58.639	61.1265		231	0	0		116	PPM POPM.0_00006_1 to analyse.tif	1362.37	47.185	36.762	41.6488	41.9735		211	0	0
popm15_1.011 to analyse.tif	265.239	19.286	17.511	18.377	18.3985	213	0	0		popm5_1.004 for analysis.tif	3952.14	141.198	35.638	70.9368	88.418	213	0	0			117	8981.96	127.547	89.663	106.94	108.605		233	0	0		117	PPM POPM.0_00006_1 to analyse.tif	2760.9	80.567	43.632	59.2899	62.0995		213	0	0
popm15_1.011 to analyse.tif	747.492	33.475	28.431	30.8502	30.953	215	0	0		popm5_1.004 for analysis.tif	584.322	41.834	17.784	27.276	29.809	215	0	0			118	4701.97	98.307	60.899	77.374	79.603		235	0	0		118	PPM POPM.0_00006_1 to analyse.tif	5316.84	109.579	61.778	82.2777	85.6785		215	0	0
popm15_1.011 to analyse.tif	3966.53	98.673	51.182	71.0658	74.9275	217	0	0		popm5_1.004 for analysis.tif	1158.02	45.198	32.622	38.3984	38.91	217	0	0			119	8764.95	121.197	92.081	105.64	106.639		237	0	0		119	PPM POPM.0_00006_1 to analyse.tif	5003.38	112.611	56.571	79.8154	84.591		217	0	0
popm15_1.011 to analyse.tif	144.676	15.672	11.754	13.5723	13.713	219	0	0		popm5_1.004 for analysis.tif	669.314	30.902	27.578	29.1924	29.24	219	0	0			120	17626.3	168.071	133.53	149.808	150.8		239	0	0		120	PPM POPM.0_00006_1 to analyse.tif	590.76	33.089	22.732	27.4259	27.9105		219	1	37668.4
popm15_1.011 to analyse.tif	602.816	32.334	23.738	27.7043	28.036	221	1	38359.6		popm5_1.004 for analysis.tif	1391.75	69.071	25.655	42.0955	47.363	221	1	38359.6			121	9934.41	121.083	104.465	112.467	112.774		241	0	0		121	PPM POPM.0_00006_1 to analyse.tif	1868.73	60.396	39.395	48.7785	49.8955		221	0	0
popm15_1.011 to analyse.tif	1470.87	59.823	31.305	43.2756	45.564	223	1	39057		popm5_1.004 for analysis.tif	265.601	25.071	13.489	18.3895	19.28	223	1	39057			122	289.352	19.703	18.698	19.1941	19.2005		243	0	0		122	PPM POPM.0_00006_1 to analyse.tif	2013.41	54.751	46.822	50.6315	50.7865		223	0	0
popm15_1.011 to analyse.tif	434.028	25.385	21.77	23.5079	23.5775	225	2	79521.5		popm5_1.004 for analysis.tif	4037.13	87.189	58.955	71.6955	73.072	225	0	0			123	15673.2	177.111	112.674	141.265	144.892		245	0	0		123	PPM POPM.0_00006_1 to analyse.tif	1627.6	48.391	42.824	45.5229	45.6075		225	0	0
popm15_1.011 to analyse.tif	108.507	11.754	11.754	11.754	11.754	227	0	0		popm5_1.004 for analysis.tif	127.488	14.712	11.034	12.7406	12.873	227	0	0			124	2929.69	68.38	54.551	61.0753	61.4655		247	0	0		124	PPM POPM.0_00006_1 to analyse.tif	1073.01	41.426	32.979	36.9622	37.2025		227	0	0
popm15_1.011 to analyse.tif	482.253	31.288	19.625	24.7795	25.4565	229	0	0		popm5_1.004 for analysis.tif	5205.77	117.395	56.461	81.4138	86.928	229	1	41187			125	4629.63	89.111	66.15	76.7765	77.6305		249	0	0		125	PPM POPM.0_00006_1 to analyse.tif	10055	125.299	102.174	113.148	113.737		229	0	0
popm15_1.011 to analyse.tif	8873.46	129.238	87.421	106.292	108.329	231	1	41909.6		popm5_1.004 for analysis.tif	934.915	50.045	23.786	34.5018	36.9155	231	0	0			126	3508.39	77.245	57.83	66.8358	67.5375		251	0	0		126	PPM POPM.0_00006_1 to analyse.tif	2363.04	72.564	41.463	54.8518	57.0135		231	0	0
popm15_1.011 to analyse.tif	108.507	11.754	11.754	11.754	11.754	233	1	42638.4		popm5_1.004 for analysis.tif	2039.81	63.578	40.85	50.9625	52.214	233	0	0			127	26089.9	230.689	143.997	182.26	187.343		253	0	0		127	PPM POPM.0_00006_1 to analyse.tif	1302.08	61.826	26.815	40.7169	44.3205		233	1	42638.4
popm15_1.011 to analyse.tif	11043.6	165.536	84.943	118.58	125.239	235	0	0		popm5_1.004 for analysis.tif	4727.69	95.469	63.052	77.5854	79.2605	235	1	43373.6			128	3496.34	67.575	65.877	66.7209	66.726		255	0	0		128	PPM POPM.0_00006_1 to analyse.tif	10983.3	128.098	109.169	118.256	118.633		235	0	0
popm15_1.011 to analyse.tif	108.507	11.754	11.754	11.754	11.754	237	0	0		popm5_1.004 for analysis.tif	95.616	11.034	11.034	11.0337	11.034	237	1	44115			129	2447.43	64.718	48.15	55.8227	56.434		257	0	0		129	PPM POPM.0_00006_1 to analyse.tif	434.028	29.587	18.678	23.5079	24.1325		237	1	44115
popm15_1.011 to analyse.tif	1314.14	51.227	32.663	40.905	41.945	239	0	0		popm5_1.004 for analysis.tif	32881.4	349.293	119.859	204.612	234.576	239	0	0			130	34396.7	280.367	156.207	209.273	218.287		259	0	0		130	PPM POPM.0_00006_1 to analyse.tif	4786.36	97.893	62.254	78.0653	80.0735		239	0	0
popm15_1.011 to analyse.tif	1868.73	63.285	37.597	48.7785	50.441	241	0	0		popm5_1.004 for analysis.tif	308.097	23.782	16.495	19.8061	20.1385	241	0	0			131	3050.25	71.84	54.06	62.3194	62.95		261	0	0		131	PPM POPM.0_00006_1 to analyse.tif	3351.66	74.279	57.452	65.3259	65.8655		241	1	45616.7
popm15_1.011 to analyse.tif	229.07	21.661	13.465	17.0781	17.563	243	0	0		popm5_1.004 for analysis.tif	95.616	11.034	11.034	11.0337	11.034	243	0	0			132	7016.78	101.096	88.372	94.5201	94.734		263	0	0		132	PPM POPM.0_00006_1 to analyse.tif	4557.29	78.809	73.628	76.1743	76.2185		243	0	0
popm15_1.011 to analyse.tif	626.929	33.067	24.139	28.253	28.603	245	0	0		popm5_1.004 for analysis.tif	201.857	18.09	14.208	16.0316	16.149	245	0	0			133	3930.36	82.618	60.571	70.7411	71.5945		265	0	0		133	PPM POPM.0_00006_1 to analyse.tif	1868.73	54.194	43.904	48.7785	49.049		245	0	0
popm15_1.011 to analyse.tif	3701.29	99.144	47.533	68.6486	73.3385	247	1	47916.3		popm5_1.004 for analysis.tif	2974.73	95.765	39.55	61.543	67.6575	247	2	95832.6			134	7547.26	112.875	85.133	98.028	99.004		267	0	0		134	PPM POPM.0_00006_1 to analyse.tif	1205.63	49.25	31.169	39.1799	40.2095		247	0	0
popm15_1.011 to analyse.tif	301.408	22.741	16.875	19.5899	19.808	249	0	0		popm5_1.004 for analysis.tif	95.616	11.034	11.034	11.0337	11.034	249	0	0			135	2881.46	70.665	51.918	60.5706	61.2915		269	1	178543		135	PPM POPM.0_00006_1 to analyse.tif	2797.07	71.504	49.806	59.677	60.655		249	0	0
popm15_1.011 to analyse.tif	723.38	33.523	27.475	30.3486	30.499	251	1	49480.8		popm5_1.004 for analysis.tif	11803.3	199.269	75.418	122.591	137.344	251	0	0			136	6329.57	115.083	70.028	89.7723	92.5555		271	0	0		136	PPM POPM.0_00006_1 to analyse.tif	421.971	25.834	20.797	23.1791	23.3155		251	0	0
popm15_1.011 to analyse.tif	7342.3	140.707	66.44	96.6877	103.573	253	0	0		popm5_1.004 for analysis.tif	95.616	11.034	11.034	11.0337	11.034	253	0	0			137	1205.63	47.265	32.477	39.1799	39.871		273	0	0		137	PPM POPM.0_00006_1 to analyse.tif	1145.35	53.042	27.493	38.1878	40.2675		253	1	50272.5
popm15_1.011 to analyse.tif	4062.98	88.356	58.549	71.9246	73.4525	255	0	0		popm5_1.004 for analysis.tif	95.616	11.034	11.034	11.0337	11.034	255	0	0			138	421.971	25.279	21.254	23.1791	23.2665		275	0	0		138	PPM POPM.0_00006_1 to analyse.tif	3255.21	66.013	62.786	64.3791	64.3995		255	0	0
popm15_1.011 to analyse.tif	4364.39	93.981	59.128	74.5447	76.5545	257	0	0		popm5_1.004 for analysis.tif	276.225	22.122	15.898	18.7537	19.01	257	0	0			139	868.056	35.797	30.875	33.2452	33.336		277	0	0		139	PPM POPM.0_00006_1 to analyse.tif	1000.67	42.489	29.987	35.6945	36.238		257	0	0
popm15_1.011 to analyse.tif	6088.44	118.722	65.296	88.0458	92.009	259	1	52685.2		popm5_1.004 for analysis.tif	1073.03	45.145	30.263	36.9624	37.704	259	0	0			140	24.113	9.013	3.406	5.54091	6.2095		279	0	0		140	PPM POPM.0_00006_1 to analyse.tif	1326.2	45.159	37.391	41.0922	41.275		259	0	0
popm15_1.011 to analyse.tif	3484.28	88.058	50.38	66.6057	69.219	261	0	0		popm5_1.004 for analysis.tif	127.488	14.712	11.034	12.7406	12.873	261	0	0			141	2025.46	59.211	43.555	50.7829	51.383						141	PPM POPM.0_00006_1 to analyse.tif	530.478	32.47	20.802	25.989	26.636		261	0	0
popm15_1.011 to analyse.tif	168.789	16.836	12.765	14.6598	14.8005	263	0	0		popm5_1.004 for analysis.tif	2900.36	81.354	45.393	60.7689	63.3735	263	0	0			142	518.422	27.106	24.352	25.6919	25.729						142	PPM POPM.0_00006_1 to analyse.tif	6558.64	111.092	75.169	91.3823	93.1305		263	0	0
popm15_1.011 to analyse.tif	530.478	28.511	23.69	25.989	26.1005	265	0	0		popm5_1.004 for analysis.tif	1912.33	57.134	42.616	49.3442	49.875	265	0	0			143	15781.7	177.338	113.309	141.753	145.323						143	PPM POPM.0_00006_1 to analyse.tif	4424.67	80.851	69.68	75.0578	75.2655		265	1	55154.5
popm15_1.011 to analyse.tif	421.971	26.754	20.082	23.1791	23.418	267	0	0		popm5_1.004 for analysis.tif	95.616	11.034	11.034	11.0337	11.034	267	0	0			144	5184.22	106.62	61.909	81.2451	84.2645						144	PPM POPM.0_00006_1 to analyse.tif	45789.9	347.54	167.755	241.457	257.648		267	0	0
popm15_1.011 to analyse.tif	638.985	30.406	26.757	28.5234	28.5815	269	0	0		popm5_1.004 for analysis.tif	95.616	11.034	11.034	11.0337	11.034	269	0	0			145	1121.24	38.636	36.951	37.7837	37.7935						145	PPM POPM.0_00006_1 to analyse.tif	2628.28	69.703	48.01	57.8483	58.8565		269	0	0
popm15_1.011 to analyse.tif	6148.73	123.353	63.467	88.4806	93.41	271	0	0		popm5_1.004 for analysis.tif	828.674	48.342	21.826	32.4823	35.084	271	0	0			146	7414.64	121.719	77.561	97.1629	99.64						146	PPM POPM.0_00006_1 to analyse.tif	15974.6	184.446	110.273	142.617	147.359		271	0	0
popm15_1.011 to analyse.tif	108.507	11.754	11.754	11.754	11.754	273	0	0		popm5_1.004 for analysis.tif	95.616	11.034	11.034	11.0337	11.034	273	0	0			147	14214.4	139.726	129.528	134.53	134.627						147	PPM POPM.0_00006_1 to analyse.tif	7752.22	107.248	92.033	99.3501	99.6405		273	0	0
popm15_1.011 to analyse.tif	11236.5	200.95	71.196	119.611	136.073	275	0	0		popm5_1.004 for analysis.tif	13205.7	163.626	102.759	129.669	133.192	275	0	0			148	6221.06	115.831	68.383	88.9995	92.107						148	PPM POPM.0_00006_1 to analyse.tif	18144.8	171.188	134.955	151.996	153.072		275	0	0
popm15_1.011 to analyse.tif	1362.37	52.073	33.311	41.6488	42.692	277	0	0		popm5_1.004 for analysis.tif	1434.24	58.656	31.133	42.7333	44.8945	277	0	0			149	6787.71	131.51	65.717	92.9645	98.6135						149	PPM POPM.0_00006_1 to analyse.tif	831.887	36.171	29.283	32.5452	32.727		277	0	0
popm15_1.011 to analyse.tif	409.915	25.104	20.79	22.8456	22.947	279	0	0		popm5_1.004 for analysis.tif	43346	305.105	180.888	234.925	242.997	279	0	0			150	494.309	29.291	21.487	25.0873	25.389						150	PPM POPM.0_00006_1 to analyse.tif	3411.94	81.237	53.476	65.9107	67.3565		279	0	0
popm15_1.011 to analyse.tif	229.07	19.271	15.135	17.0781	17.203	281	0	0		popm5_1.004 for analysis.tif	5853.84	101.73	73.266	86.3328	87.498	281	0	0			151	1362.37	45.889	37.8	41.6488	41.8445						151	PPM POPM.0_00006_1 to analyse.tif	3496.34	85.469	52.085	66.7209	68.777		281	1	62015.8
popm15_1.011 to analyse.tif	1639.66	61.511	33.94	45.6912	47.7255	283	0	0		popm5_1.004 for analysis.tif	127.488	14.712	11.034	12.7406	12.873	283	0	0			152	4328.22	106.205	51.889	74.2352	79.047						152	PPM POPM.0_00006_1 to analyse.tif	5135.99	88.83	73.617	80.8663	81.2235		283	0	0
popm15_1.011 to analyse.tif	229.07	19.271	15.135	17.0781	17.203	285	0	0		popm5_1.004 for analysis.tif	3240.33	109.516	37.672	64.2318	73.594	285	0	0			153	14359.1	172.744	105.836	135.213	139.29						153	PPM POPM.0_00006_1 to analyse.tif	783.661	38.446	25.953	31.5878	32.1995		285	0	0
popm15_1.011 to analyse.tif	5545.91	136.36	51.784	84.0314	94.072	287	0	0		popm5_1.004 for analysis.tif	6544.4	136.031	61.255	91.2831	98.643	287	1	64692.4			154	3508.39	80.119	55.755	66.8358	67.937						154	PPM POPM.0_00006_1 to analyse.tif	1772.28	56.305	40.077	47.503	48.191		287	0	0
popm15_1.011 to analyse.tif	3267.26	83.812	49.635	64.4982	66.7235	289	0	0		popm5_1.004 for analysis.tif	488.705	25.435	24.464	24.9447	24.9495	289	0	0			155	2326.87	65.051	45.543	54.4304	55.297						155	PPM POPM.0_00006_1 to analyse.tif	24751.6	229.878	137.093	177.524	183.486		289	0	0
popm15_1.011 to analyse.tif	675.154	36.577	23.502	29.3195	30.0395	291	0	0		popm5_1.004 for analysis.tif	318.721	21.281	19.069	20.1447	20.175	291	0	0			156	5521.8	93.278	75.373	83.8485	84.3255						156	PPM POPM.0_00006_1 to analyse.tif	1073.01	38.302	35.669	36.9622	36.9855		291	0	0
popm15_1.011 to analyse.tif	108.507	11.754	11.754	11.754	11.754	293	0	0		popm5_1.004 for analysis.tif	4972.05	127.128	49.797	79.5651	88.4625	293	0	0			157	1145.35	41.463	35.171	38.1878	38.317						157	PPM POPM.0_00006_1 to analyse.tif	10669.9	137.219	99.004	116.556	118.112		293	0	0
popm15_1.011 to analyse.tif	5087.77	140.556	46.088	80.4857	93.322	295	0	0		popm5_1.004 for analysis.tif	191.233	18.279	13.32	15.604	15.7995	295	0	0			158	3122.59	76.939	51.675	63.054	64.307						158	PPM POPM.0_00006_1 to analyse.tif	21846.1	210.655	132.042	166.779	171.349		295	0	0
popm15_1.011 to analyse.tif	783.661	34.549	28.881	31.5878	31.715	297	0	0		popm5_1.004 for analysis.tif	1168.64	47.088	31.6	38.5741	39.344	297	0	0			159	843.943	36.52	29.423	32.7802	32.9715						159	PPM POPM.0_00006_1 to analyse.tif	2580.05	63.093	52.066	57.3152	57.5795		297	0	0
popm15_1.011 to analyse.tif	9319.54	127.533	93.043	108.931	110.288	299	0	0		popm5_1.004 for analysis.tif	3314.7	67.944	62.116	64.9647	65.03	299	0	0			160	20736.9	171.911	153.586	162.49	162.749						160	PPM POPM.0_00006_1 to analyse.tif	5148.05	102.052	64.229	80.9612	83.1405		299	0	0
popm15_1.011 to analyse.tif	421.971	29.674	18.106	23.1791	23.89	301	0	0		popm5_1.004 for analysis.tif	1423.62	51.448	35.232	42.5748	43.34	301	0	0			161	663.098	32.716	25.806	29.0566	29.261						161	PPM POPM.0_00006_1 to analyse.tif	434.028	29.756	18.572	23.5079	24.164		301	0	0
popm15_1.011 to analyse.tif	3399.88	90.033	48.081	65.7942	69.057	303	1	72106.6		popm5_1.004 for analysis.tif	1338.63	54.858	31.069	41.2843	42.9635	303	1	72106.6			162	4617.57	94.465	62.237	76.6765	78.351						162	PPM POPM.0_00006_1 to analyse.tif	964.506	38.492	31.904	35.0435	35.198		303	0	0
popm15_1.011 to analyse.tif	5220.39	115.386	57.605	81.528	86.4955	305	0	0		popm5_1.004 for analysis.tif	903.043	41.893	27.446	33.9086	34.6695	305	0	0			163	9657.12	129.941	94.626	110.887	112.284						163	PPM POPM.0_00006_1 to analyse.tif	1820.51	78.29	29.607	48.145	53.9485		305	0	0
popm15_1.011 to analyse.tif	180.845	16.177	14.233	15.1743	15.205	307	0	0		popm5_1.004 for analysis.tif	1115.52	47.801	29.713	37.6873	38.757	307	0	0			164	699.267	33.164	26.847	29.8385	30.0055						164	PPM POPM.0_00006_1 to analyse.tif	32491.8	246.158	168.062	203.396	207.11		307	0	0
popm15_1.011 to analyse.tif	2543.89	88.741	36.499	56.912	62.62	309	0	0		popm5_1.004 for analysis.tif	95.616	11.034	11.034	11.0337	11.034	309	0	0			165	5027.49	84.553	75.706	80.0075	80.1295						165	PPM POPM.0_00006_1 to analyse.tif	1699.94	76.913	28.141	46.5235	52.527		309	0	0
popm15_1.011 to analyse.tif	13346.4	161.631	105.135	130.358	133.383	311	0	0		popm5_1.004 for analysis.tif	509.953	27.771	23.38	25.4812	25.5755	311	0	0			166	11140	166.469	85.205	119.096	125.837						166	PPM POPM.0_00006_1 to analyse.tif	108.507	11.754	11.754	11.754	11.754		311	0	0
popm15_1.011 to analyse.tif	988.619	44.018	28.596	35.4789	36.307	313	0	0		popm5_1.004 for analysis.tif	3027.85	91.71	42.036	62.0901	66.873	313	0	0			167	1977.24	56.188	44.805	50.1747	50.4965						167	PPM POPM.0_00006_1 to analyse.tif	566.647	34.66	20.816	26.8603	27.738		313	0	0
popm15_1.011 to analyse.tif	8330.92	114.141	92.931	102.992	103.536	315	0	0		popm5_1.004 for analysis.tif	1997.32	74.957	33.927	50.4288	54.442	315	0	0			168	6896.22	95.1	92.329	93.7046	93.7145						168	PPM POPM.0_00006_1 to analyse.tif	4846.64	92.709	66.562	78.5554	79.6355		315	0	0
popm15_1.011 to analyse.tif	217.014	19.473	14.19	16.6226	16.8315	317	0	0		popm5_1.004 for analysis.tif	95.616	11.034	11.034	11.0337	11.034	317	0	0			169	4557.29	88.144	65.83	76.1743	76.987						169	PPM POPM.0_00006_1 to analyse.tif	8053.63	119.317	85.941	101.263	102.629		317	1	78923.8
popm15_1.011 to analyse.tif	506.366	31.868	20.231	25.3915	26.0495	319	0	0		popm5_1.004 for analysis.tif	265.601	24.477	13.816	18.3895	19.1465	319	0	0			170	301.408	20.979	18.293	19.5899	19.636						170	PPM POPM.0_00006_1 to analyse.tif	2531.83	67.548	47.723	56.777	57.6355		319	0	0
popm15_1.011 to analyse.tif	108.507	11.754	11.754	11.754	11.754	321	0	0		popm5_1.004 for analysis.tif	297.473	23.83	15.894	19.4616	19.862	321	0	0			171	3858.03	81.278	60.437	70.087	70.8575						171	PPM POPM.0_00006_1 to analyse.tif	2965.86	68.141	55.418	61.4512	61.7795
popm15_1.011 to analyse.tif	5099.83	103.365	62.819	80.5811	83.092	323	0	0		popm5_1.004 for analysis.tif	10953.4	170.692	81.704	118.094	126.198	323	0	0			172	4062.98	86.709	59.661	71.9246	73.185						172	PPM POPM.0_00006_1 to analyse.tif	602.816	31.725	24.193	27.7043	27.959
popm15_1.011 to analyse.tif	1109.18	49.387	28.595	37.58	38.991	325	1	82957.6		popm5_1.004 for analysis.tif	339.969	35.934	12.046	20.8053	23.99	325	1	82957.6			173	1109.18	43.866	32.195	37.58	38.0305						173	PPM POPM.0_00006_1 to analyse.tif	1772.28	56.518	39.926	47.503	48.222
popm15_1.011 to analyse.tif	4014.76	96.744	52.838	71.4965	74.791	327	0	0		popm5_1.004 for analysis.tif	9572.25	193.321	63.044	110.398	128.183	327	0	0			174	1880.79	56.537	42.356	48.9356	49.4465						174	PPM POPM.0_00006_1 to analyse.tif	5220.39	124.912	53.212	81.528	89.062
popm15_1.011 to analyse.tif	4484.95	108.58	52.592	75.5674	80.586	329	0	0		popm5_1.004 for analysis.tif	1657.35	56.337	37.457	45.937	46.897	329	0	0			175	518.422	30.65	21.536	25.6919	26.093						175	PPM POPM.0_00006_1 to analyse.tif	2652.39	74.594	45.274	58.1131	59.934
popm15_1.011 to analyse.tif	843.943	40.22	26.716	32.7802	33.468	331	0	0		popm5_1.004 for analysis.tif	1636.1	52.576	39.622	45.6415	46.099	331	0	0			176	1302.08	47.213	35.115	40.7169	41.164						176	PPM POPM.0_00006_1 to analyse.tif	9042.25	141.515	81.355	107.298	111.435
popm15_1.011 to analyse.tif	518.422	30.011	21.994	25.6919	26.0025	333	0	0		popm5_1.004 for analysis.tif	13003.8	131.288	126.112	128.674	128.7	333	0	0			177	6293.4	105.443	75.994	89.5155	90.7185						177	PPM POPM.0_00006_1 to analyse.tif	819.83	35.768	29.183	32.3085	32.4755
popm15_1.011 to analyse.tif	11345	141.67	101.962	120.187	121.816	335	0	0		popm5_1.004 for analysis.tif	329.345	31.924	13.136	20.4777	22.53	335	0	0			178	614.873	30.098	26.011	27.98	28.0545						178	PPM POPM.0_00006_1 to analyse.tif	5774.98	92.137	79.804	85.7493	85.9705
popm15_1.011 to analyse.tif	3315.49	85.71	49.253	64.9724	67.4815	337	0	0		popm5_1.004 for analysis.tif	12132.6	187.206	82.517	124.289	134.861	337	0	0			179	253.183	20.331	15.856	17.9545	18.0935						179	PPM POPM.0_00006_1 to analyse.tif	1868.73	79.597	29.892	48.7785	54.7445
popm15_1.011 to analyse.tif	3713.35	89.222	52.991	68.7604	71.1065	339	0	0		popm5_1.004 for analysis.tif	860.546	59.432	18.436	33.1011	38.934	339	0	0			180	1712	57.365	37.998	46.6882	47.6815						180	PPM POPM.0_00006_1 to analyse.tif	1832.56	54.499	42.814	48.3042	48.6565
popm15_1.011 to analyse.tif	880.112	41.695	26.876	33.4753	34.2855	341	0	0		popm5_1.004 for analysis.tif	4695.82	147.053	40.658	77.3234	93.8555	341	0	0			181	35361.2	223.491	201.455	212.187	212.473						181	PPM POPM.0_00006_1 to analyse.tif	1796.39	54.031	42.332	47.8251	48.1815
popm15_1.011 to analyse.tif	7655.77	105.605	92.303	98.7301	98.954	343	0	0		popm5_1.004 for analysis.tif	6353.17	140.739	57.476	89.9395	99.1075	343	0	0			182	253.183	19.836	16.251	17.9545	18.0435						182	PPM POPM.0_00006_1 to analyse.tif	7631.65	129.654	74.945	98.5745	102.299
popm15_1.011 to analyse.tif	2109.86	69.494	38.656	51.8301	54.075	345	0	0		popm5_1.004 for analysis.tif	297.473	21.414	17.687	19.4616	19.5505	345	0	0			183	8752.89	117.507	94.842	105.568	106.174						183	PPM POPM.0_00006_1 to analyse.tif	1422.65	78.393	23.106	42.5602	50.7495
popm15_1.011 to analyse.tif	108.507	11.754	11.754	11.754	11.754	347	0	0		popm5_1.004 for analysis.tif	95.616	11.034	11.034	11.0337	11.034	347	0	0			184	964.506	38.66	31.765	35.0435	35.2125						184	PPM POPM.0_00006_1 to analyse.tif	4075.04	83.998	61.769	72.0313	72.8835
popm15_1.011 to analyse.tif	4472.9	96.624	58.941	75.4657	77.7825	349	0	0		popm5_1.004 for analysis.tif	2772.87	83.862	42.099	59.4183	62.9805	349	0	0			185	12779.7	149.53	108.819	127.56	129.174						185	PPM POPM.0_00006_1 to analyse.tif	1277.97	42.405	38.372	40.3381	40.3885
popm15_1.011 to analyse.tif	108.507	11.754	11.754	11.754	11.754	351	0	0		popm5_1.004 for analysis.tif	191.233	22.067	11.034	15.604	16.5505	351	0	0			186	4497.01	89.584	63.915	75.6689	76.7495						186	PPM POPM.0_00006_1 to analyse.tif	12032.2	147.481	103.877	123.774	125.679
popm15_1.011 to analyse.tif	108.507	11.754	11.754	11.754	11.754	353	0	0		popm5_1.004 for analysis.tif	159.36	18.389	11.034	14.2444	14.7115	353	0	0			187	2350.98	57.977	51.63	54.7117	54.8035						187	PPM POPM.0_00006_1 to analyse.tif	2519.77	62	51.747	56.6416	56.8735
popm15_1.011 to analyse.tif	217.014	19.399	14.243	16.6226	16.821	355	0	0		popm5_1.004 for analysis.tif	233.729	18.104	16.438	17.2509	17.271	355	0	0			188	385.802	24.315	20.203	22.1635	22.259						188	PPM POPM.0_00006_1 to analyse.tif	1398.53	71.766	24.812	42.198	48.289
popm15_1.011 to analyse.tif	3038.19	81.032	47.738	62.1961	64.385	357	0	0		popm5_1.004 for analysis.tif	499.329	27.939	22.756	25.2144	25.3475	357	0	0			189	325.521	23.537	17.609	20.3585	20.573						189	PPM POPM.0_00006_1 to analyse.tif	204.958	18.456	14.14	16.1543	16.298
popm15_1.011 to analyse.tif	723.38	49.298	18.683	30.3486	33.9905	359	0	0		popm5_1.004 for analysis.tif	414.337	25.097	21.02	22.9685	23.0585	359	0	0			190	48.225	7.836	7.836	7.83594	7.836						190	PPM POPM.0_00006_1 to analyse.tif	4026.81	80.935	63.348	71.6038	72.1415
popm15_1.011 to analyse.tif	6510.42	128.785	64.365	91.0457	96.575	361	0	0		popm5_1.004 for analysis.tif	509.953	29.24	22.205	25.4812	25.7225	361	0	0			191	916.281	37.852	30.821	34.1562	34.3365						191	PPM POPM.0_00006_1 to analyse.tif	7438.75	105.608	89.683	97.3207	97.6455
popm15_1.011 to analyse.tif	4123.26	106.67	49.216	72.4562	77.943	363	0	0		popm5_1.004 for analysis.tif	95.616	11.034	11.034	11.0337	11.034	363	0	0			192	4183.55	100.023	53.254	72.984	76.6385						192	PPM POPM.0_00006_1 to analyse.tif	3339.6	69.03	61.598	65.2083	65.314
popm15_1.011 to analyse.tif	747.492	35.039	27.162	30.8502	31.1005	365	0	0		popm5_1.004 for analysis.tif	350.593	25.463	17.531	21.1279	21.497	365	0	0			193	2399.21	64.744	47.183	55.27	55.9635						193	PPM POPM.0_00006_1 to analyse.tif	868.056	39.021	28.325	33.2452	33.673
popm15_1.011 to analyse.tif	108.507	11.754	11.754	11.754	11.754	367	0	0		popm5_1.004 for analysis.tif	3920.27	94.839	52.631	70.6501	73.735	367	0	0			194	8801.12	161.264	69.488	105.858	115.376						194	PPM POPM.0_00006_1 to analyse.tif	2881.46	70.175	52.281	60.5706	61.228
popm15_1.011 to analyse.tif	108.507	11.754	11.754	11.754	11.754	369	0	0		popm5_1.004 for analysis.tif	2092.93	54.196	49.17	51.6218	51.683	369	0	0			195	5389.18	97.204	70.591	82.8355	83.8975						195	PPM POPM.0_00006_1 to analyse.tif	8150.08	118.052	87.902	101.868	102.977
popm15_1.011 to analyse.tif	5304.78	101.355	66.639	82.1843	83.997	371	1	108103		popm5_1.004 for analysis.tif	5482	141.101	49.468	83.5458	95.2845	371	1	108103			196	373.746	22.673	20.988	21.8144	21.8305						196	PPM POPM.0_00006_1 to analyse.tif	3194.93	76.095	53.458	63.7802	64.7765
popm15_1.011 to analyse.tif	108.507	11.754	11.754	11.754	11.754	373	0	0		popm5_1.004 for analysis.tif	3112.84	92.227	42.974	62.9555	67.6005	373	0	0			197	5377.12	95.68	71.554	82.7428	83.617						197	PPM POPM.0_00006_1 to analyse.tif	626.929	36.461	21.893	28.253	29.177
popm15_1.011 to analyse.tif	4472.9	80.892	70.404	75.4657	75.648	375	0	0		popm5_1.004 for analysis.tif	1540.48	48.38	40.541	44.2878	44.4605	375	0	0			198	217.014	19.784	13.967	16.6226	16.8755						198	PPM POPM.0_00006_1 to analyse.tif	2350.98	70.465	42.48	54.7117	56.4725
popm15_1.011 to analyse.tif	11935.8	212.762	71.428	123.277	142.095	377	0	0		popm5_1.004 for analysis.tif	201.857	20.775	12.371	16.0316	16.573	377	0	0			199	1012.73	38.659	33.354	35.9089	36.0065						199	PPM POPM.0_00006_1 to analyse.tif	868.056	41.63	26.549	33.2452	34.0895
popm15_1.011 to analyse.tif	7933.06	106.249	95.066	100.502	100.657	379	0	0		popm5_1.004 for analysis.tif	3165.96	77.498	52.015	63.4904	64.7565	379	0	0			200	5304.78	99.568	67.836	82.1843	83.702						200	PPM POPM.0_00006_1 to analyse.tif	1603.49	52.414	38.952	45.1844	45.683
popm15_1.011 to analyse.tif	7776.33	218.978	45.215	99.5045	132.096	381	0	0		popm5_1.004 for analysis.tif	616.194	31.939	24.565	28.0101	28.252	381	0	0			201	8849.34	142.546	79.043	106.148	110.794						201	PPM POPM.0_00006_1 to analyse.tif	373.746	26.656	17.852	21.8144	22.254
popm15_1.011 to analyse.tif	3255.21	80.217	51.668	64.3791	65.9425	383	0	0		popm5_1.004 for analysis.tif	191.233	22.067	11.034	15.604	16.5505	383	0	0			202	7245.85	105.416	87.517	96.0506	96.4665						202	PPM POPM.0_00006_1 to analyse.tif	11718.8	151.477	98.502	122.151	124.989
popm15_1.011 to analyse.tif	1603.49	62.049	32.904	45.1844	47.4765	385	0	0		popm5_1.004 for analysis.tif	127.488	14.712	11.034	12.7406	12.873	385	0	0			203	976.562	39.3	31.639	35.2619	35.4695						203	PPM POPM.0_00006_1 to analyse.tif	1627.6	52.33	39.602	45.5229	45.966
popm15_1.011 to analyse.tif	819.83	38.79	26.91	32.3085	32.85	387	1	117628		popm5_1.004 for analysis.tif	435.585	26.719	20.757	23.55	23.738	387	1	117628			204	6920.33	97.666	90.218	93.8682	93.942						204	PPM POPM.0_00006_1 to analyse.tif	11550	172.941	85.034	121.268	128.988
popm15_1.011 to analyse.tif	3737.46	94.539	50.336	68.9832	72.4375	389	0	0		popm5_1.004 for analysis.tif	4791.44	103.687	58.837	78.1067	81.262	389	0	0			205	3930.36	72.491	69.033	70.7411	70.762						205	PPM POPM.0_00006_1 to analyse.tif	18771.7	175.795	135.959	154.599	155.877
popm15_1.011 to analyse.tif	446.084	25.886	21.941	23.8322	23.9135	391	0	0		popm5_1.004 for analysis.tif	95.616	11.034	11.034	11.0337	11.034	391	0	0			206	2230.42	59.38	47.825	53.2904	53.6025						206	PPM POPM.0_00006_1 to analyse.tif	3701.29	77.817	60.561	68.6486	69.189
popm15_1.011 to analyse.tif	723.38	36.388	25.312	30.3486	30.85	393	0	0		popm5_1.004 for analysis.tif	286.849	33.101	11.034	19.1109	22.0675	393	0	0			207	2121.91	57.992	46.587	51.9779	52.2895						207	PPM POPM.0_00006_1 to analyse.tif	3508.39	87.075	51.301	66.8358	69.188
popm15_1.011 to analyse.tif	6908.27	129.535	67.904	93.7864	98.7195	395	0	0		popm5_1.004 for analysis.tif	2719.75	96.734	35.798	58.8464	66.266	395	0	0			208	1494.98	46.409	41.015	43.6288	43.712						208	PPM POPM.0_00006_1 to analyse.tif	11670.5	147.33	100.858	121.899	124.094
popm15_1.011 to analyse.tif	892.168	40.713	27.901	33.7038	34.307	397	0	0		popm5_1.004 for analysis.tif	8594.84	169.143	64.699	104.61	116.921	397	0	0			209	4436.73	91.974	61.42	75.16	76.697						209	PPM POPM.0_00006_1 to analyse.tif	1880.79	55.291	43.311	48.9356	49.301
popm15_1.011 to analyse.tif	7089.12	127.89	70.578	95.0061	99.234	399	0	0		popm5_1.004 for analysis.tif	2677.26	82.695	41.221	58.3849	61.958	399	0	0			210	11212.4	125.571	113.689	119.482	119.63						210	PPM POPM.0_00006_1 to analyse.tif	1748.17	52.618	42.302	47.1788	47.46
popm15_1.011 to analyse.tif	3243.15	78.148	52.839	64.2597	65.4935	401	1	126293		popm5_1.004 for analysis.tif	265.601	24.918	13.571	18.3895	19.2445	401	1	126293			211	13647.8	149.978	115.863	131.821	132.921						211	PPM POPM.0_00006_1 to analyse.tif	3206.98	73.888	55.263	63.9004	64.5755
popm15_1.011 to analyse.tif	2314.82	75.069	39.261	54.2892	57.165	403	0	0		popm5_1.004 for analysis.tif	2783.5	68.205	51.962	59.532	60.0835	403	0	0			212	10838.6	153.136	90.117	117.474	121.626						212	PPM POPM.0_00006_1 to analyse.tif	1712	57.308	38.036	46.6882	47.672
popm15_1.011 to analyse.tif	265.239	20.542	16.44	18.377	18.491	405	0	0		popm5_1.004 for analysis.tif	488.705	28.51	21.826	24.9447	25.168	405	0	0			213	3641.01	76.381	60.694	68.0873	68.5375						213	PPM POPM.0_00006_1 to analyse.tif	1290.03	42.962	38.232	40.528	40.597
popm15_1.011 to analyse.tif	4882.81	87.724	70.87	78.8479	79.297	407	0	0		popm5_1.004 for analysis.tif	1073.03	43.246	31.592	36.9624	37.419	407	0	0			214	5967.88	102.859	73.874	87.1697	88.3665						214	PPM POPM.0_00006_1 to analyse.tif	1856.67	56.148	42.103	48.6209	49.1255
popm15_1.011 to analyse.tif	590.76	32.421	23.2	27.4259	27.8105	409	0	0		popm5_1.004 for analysis.tif	1901.7	70.059	34.561	49.2069	52.31	409	0	0			215	783.661	33.107	30.138	31.5878	31.6225						215	PPM POPM.0_00006_1 to analyse.tif	4906.93	85.433	73.129	79.0424	79.281
popm15_1.011 to analyse.tif	108.507	11.754	11.754	11.754	11.754	411	0	0		popm5_1.004 for analysis.tif	541.826	40.018	17.239	26.2655	28.6285	411	0	0			216	6426.02	96.762	84.557	90.4537	90.6595						216	PPM POPM.0_00006_1 to analyse.tif	1699.94	54.445	39.754	46.5235	47.0995
popm15_1.011 to analyse.tif	3026.14	87.029	44.272	62.0726	65.6505	413	0	0		popm5_1.004 for analysis.tif	1593.61	65.023	31.205	45.0449	48.114	413	0	0			217	4352.33	91.736	60.408	74.4417	76.072						217	PPM POPM.0_00006_1 to analyse.tif	3833.91	73.687	66.246	69.8677	69.9665
popm15_1.011 to analyse.tif	723.38	38.023	24.223	30.3486	31.123	415	0	0		popm5_1.004 for analysis.tif	223.105	18.324	15.502	16.8543	16.913	415	0	0			218	1820.51	69.341	33.428	48.145	51.3845						218	PPM POPM.0_00006_1 to analyse.tif	1290.03	48.822	33.643	40.528	41.2325
popm15_1.011 to analyse.tif	651.042	30.298	27.36	28.7912	28.829	417	0	0		popm5_1.004 for analysis.tif	1529.86	48.75	39.957	44.1348	44.3535	417	0	0			219	5702.64	101.256	71.707	85.2105	86.4815						219	PPM POPM.0_00006_1 to analyse.tif	9259.26	136	86.686	108.578	111.343
popm15_1.011 to analyse.tif	1109.18	45.985	30.711	37.58	38.348	419	0	0		popm5_1.004 for analysis.tif	1296.13	43.118	38.274	40.6237	40.696	419	0	0			220	3146.7	69.116	57.968	63.297	63.542						220	PPM POPM.0_00006_1 to analyse.tif	2254.53	64.828	44.28	53.5776	54.554
popm15_1.011 to analyse.tif	2797.07	86.477	41.182	59.677	63.8295					popm5_1.004 for analysis.tif	169.984	14.712	14.712	14.7116	14.712						221	5931.71	117.325	64.373	86.9051	90.849						221	PPM POPM.0_00006_1 to analyse.tif	2061.63	56.411	46.533	51.2343	51.472
popm15_1.011 to analyse.tif	265.239	19.286	17.511	18.377	18.3985					popm5_1.004 for analysis.tif	5949.46	94.535	80.13	87.035	87.3325						222	675.154	32.675	26.308	29.3195	29.4915						222	PPM POPM.0_00006_1 to analyse.tif	14093.8	157.846	113.686	133.958	135.766
popm15_1.011 to analyse.tif	3713.35	82.821	57.087	68.7604	69.954					popm5_1.004 for analysis.tif	8318.62	174.267	60.778	102.915	117.522						223	4906.93	102.857	60.742	79.0424	81.7995						223	PPM POPM.0_00006_1 to analyse.tif	2893.52	65.277	56.439	60.6972	60.858
popm15_1.011 to analyse.tif	4099.15	105.754	49.352	72.2441	77.553					popm5_1.004 for analysis.tif	5683.86	112.423	64.372	85.0701	88.3975						224	96.451	12.283	9.998	11.0818	11.1405						224	PPM POPM.0_00006_1 to analyse.tif	24992.8	247.589	128.526	178.387	188.058
popm15_1.011 to analyse.tif	3122.59	78.369	50.732	63.054	64.5505					popm5_1.004 for analysis.tif	456.833	38.869	14.964	24.1176	26.9165						225	12.056	3.918	3.918	3.91793	3.918						225	PPM POPM.0_00006_1 to analyse.tif	2423.32	62.422	49.429	55.547	55.9255
popm15_1.011 to analyse.tif	5039.55	97.541	65.783	80.1034	81.662					popm5_1.004 for analysis.tif	1264.26	44.177	36.438	40.1212	40.3075						226	1458.82	47.654	38.978	43.0978	43.316						226	PPM POPM.0_00006_1 to analyse.tif	2857.35	84.493	43.058	60.3166	63.7755
popm15_1.011 to analyse.tif	3267.26	91.177	45.626	64.4982	68.4015					popm5_1.004 for analysis.tif	520.577	27.965	23.702	25.7453	25.8335						227	5738.81	107.6	67.908	85.4803	87.754						227	PPM POPM.0_00006_1 to analyse.tif	1748.17	62.63	35.54	47.1788	49.085
popm15_1.011 to analyse.tif	675.154	42.651	20.155	29.3195	31.403					popm5_1.004 for analysis.tif	488.705	41.898	14.851	24.9447	28.3745						228	1302.08	43.411	38.19	40.7169	40.8005						228	PPM POPM.0_00006_1 to analyse.tif	2845.29	80.308	45.111	60.1892	62.7095
popm15_1.011 to analyse.tif	1784.34	66.01	34.417	47.6643	50.2135					popm5_1.004 for analysis.tif	159.36	15.186	13.361	14.2444	14.2735						229	3074.36	72.14	54.261	62.5652	63.2005						229	PPM POPM.0_00006_1 to analyse.tif	4834.59	82.799	74.344	78.4576	78.5715
popm15_1.011 to analyse.tif	807.774	44.974	22.869	32.0701	33.9215					popm5_1.004 for analysis.tif	23351.6	211.484	140.588	172.43	176.036						230	4798.42	90.302	67.657	78.1636	78.9795						230	PPM POPM.0_00006_1 to analyse.tif	964.506	53.798	22.827	35.0435	38.3125
popm15_1.011 to analyse.tif	361.69	25.693	17.924	21.4597	21.8085					popm5_1.004 for analysis.tif	1274.88	47.131	34.441	40.2894	40.786						231	241.127	19.836	15.477	17.5218	17.6565						231	PPM POPM.0_00006_1 to analyse.tif	4617.57	83.362	70.527	76.6765	76.9445
popm15_1.011 to analyse.tif	6727.43	110.444	77.556	92.5507	94					popm5_1.004 for analysis.tif	191.233	18.279	13.32	15.604	15.7995						232	168.789	20.931	10.267	14.6598	15.599						232	PPM POPM.0_00006_1 to analyse.tif	5943.77	95.977	78.851	86.9934	87.414
popm15_1.011 to analyse.tif	253.183	20.594	15.653	17.9545	18.1235					popm5_1.004 for analysis.tif	1614.85	47.548	43.242	45.3442	45.395						233	11718.8	138.777	107.516	122.151	123.147						233	PPM POPM.0_00006_1 to analyse.tif	2001.35	77.812	32.748	50.4797	55.28
popm15_1.011 to analyse.tif	180.845	16.177	14.233	15.1743	15.205					popm5_1.004 for analysis.tif	11792.7	175.314	85.646	122.535	130.48						234	723.38	34.768	26.491	30.3486	30.6295						234	PPM POPM.0_00006_1 to analyse.tif	144.676	15.672	11.754	13.5723	13.713
popm15_1.011 to analyse.tif	771.605	39.325	24.983	31.3439	32.154					popm5_1.004 for analysis.tif	159.36	15.186	13.361	14.2444	14.2735						235	843.943	35.049	30.658	32.7802	32.8535						235	PPM POPM.0_00006_1 to analyse.tif	19591.5	167.8	148.658	157.939	158.229
popm15_1.011 to analyse.tif	265.239	20.542	16.44	18.377	18.491					popm5_1.004 for analysis.tif	807.426	36.62	28.074	32.0632	32.347						236	10284	126.163	103.787	114.429	114.975						236	PPM POPM.0_00006_1 to analyse.tif	1494.98	50.05	38.031	43.6288	44.0405
popm15_1.011 to analyse.tif	9223.09	150.001	78.288	108.366	114.144					popm5_1.004 for analysis.tif	24477.8	250.948	124.193	176.539	187.571						237	1712	51.379	42.425	46.6882	46.902						237	PPM POPM.0_00006_1 to analyse.tif	1434.7	50.229	36.368	42.7402	43.2985
popm15_1.011 to analyse.tif	554.591	31.371	22.509	26.5731	26.94					popm5_1.004 for analysis.tif	361.217	32.474	14.163	21.4457	23.3185						238	2881.46	73.383	49.995	60.5706	61.689						238	PPM POPM.0_00006_1 to analyse.tif	6582.76	104.228	80.414	91.5502	92.321
popm15_1.011 to analyse.tif	3821.86	103.935	46.819	69.7577	75.377					popm5_1.004 for analysis.tif	1434.24	57.021	32.026	42.7333	44.5235						239	3677.18	77.457	60.446	68.4247	68.9515						239	PPM POPM.0_00006_1 to analyse.tif	3206.98	77.453	52.719	63.9004	65.086
popm15_1.011 to analyse.tif	663.098	30.95	27.279	29.0566	29.1145					popm5_1.004 for analysis.tif	212.481	18.389	14.712	16.4481	16.5505						240	144.676	15.363	11.991	13.5723	13.677						240	PPM POPM.0_00006_1 to analyse.tif	3785.69	83.958	57.41	69.4269	70.684
popm15_1.011 to analyse.tif	289.352	26.239	14.041	19.1941	20.14					popm5_1.004 for analysis.tif	1189.89	44.094	34.359	38.9232	39.2265						241	337.577	22.006	19.532	20.732	20.769						241	PPM POPM.0_00006_1 to analyse.tif	2797.07	67.708	52.599	59.677	60.1535
popm15_1.011 to analyse.tif	7028.84	136.158	65.728	94.6013	100.943					popm5_1.004 for analysis.tif	4515.21	85.952	66.885	75.8218	76.4185						242	940.394	36.335	32.953	34.6027	34.644						242	PPM POPM.0_00006_1 to analyse.tif	3821.86	96.018	50.679	69.7577	73.3485
popm15_1.011 to analyse.tif	2604.17	71.197	46.571	57.5824	58.884					popm5_1.004 for analysis.tif	2347.91	84.667	35.308	54.6759	59.9875						243	5618.25	120.487	59.37	84.5777	89.9285						243	PPM POPM.0_00006_1 to analyse.tif	2423.32	65.743	46.932	55.547	56.3375
popm15_1.011 to analyse.tif	108.507	11.754	11.754	11.754	11.754					popm5_1.004 for analysis.tif	17922.7	229.755	99.323	151.063	164.539						244	18144.8	171.087	135.035	151.996	153.061						244	PPM POPM.0_00006_1 to analyse.tif	7619.6	106.914	90.742	98.4966	98.828
popm15_1.011 to analyse.tif	4617.57	116.304	50.551	76.6765	83.4275					popm5_1.004 for analysis.tif	5588.24	144.979	49.077	84.3515	97.028						245	19808.5	168.91	149.317	158.811	159.113						245	PPM POPM.0_00006_1 to analyse.tif	2314.82	61.095	48.242	54.2892	54.6685
popm15_1.011 to analyse.tif	3845.97	110.508	44.312	69.9774	77.41					popm5_1.004 for analysis.tif	2741	87.994	39.661	59.0758	63.8275						246	132.62	15.221	11.094	12.9945	13.1575						246	PPM POPM.0_00006_1 to analyse.tif	1422.65	52.276	34.65	42.5602	43.463
popm15_1.011 to analyse.tif	446.084	25.645	22.148	23.8322	23.8965					popm5_1.004 for analysis.tif	191.233	18.279	13.32	15.604	15.7995						247	1398.53	48.632	36.615	42.198	42.6235						247	PPM POPM.0_00006_1 to analyse.tif	1157.41	56.022	26.305	38.3882	41.1635
popm15_1.011 to analyse.tif	2760.9	82.97	42.368	59.2899	62.669					popm5_1.004 for analysis.tif	20376.9	199.798	129.855	161.074	164.827						248	964.506	36.63	33.525	35.0435	35.0775						248	PPM POPM.0_00006_1 to analyse.tif	18663.2	184.631	128.704	154.152	156.668
popm15_1.011 to analyse.tif	217.014	19.399	14.243	16.6226	16.821					popm5_1.004 for analysis.tif	1019.91	40.19	32.311	36.0359	36.2505						249	72.338	11.754	7.836	9.59707	9.795						249	PPM POPM.0_00006_1 to analyse.tif	3942.42	82.287	61.002	70.8495	71.6445
popm15_1.011 to analyse.tif	180.845	16.177	14.233	15.1743	15.205					popm5_1.004 for analysis.tif	2422.28	100.891	30.569	55.5351	65.73						250	349.633	23.355	19.061	21.099	21.208						250	PPM POPM.0_00006_1 to analyse.tif	8391.2	121.02	88.283	103.364	104.651
popm15_1.011 to analyse.tif	626.929	31.898	25.024	28.253	28.461					popm5_1.004 for analysis.tif	95.616	11.034	11.034	11.0337	11.034						251	2881.46	66.673	55.027	60.5706	60.85						251	PPM POPM.0_00006_1 to analyse.tif	1965.18	58.4	42.845	50.0215	50.6225
popm15_1.011 to analyse.tif	1977.24	63.592	39.588	50.1747	51.59					popm5_1.004 for analysis.tif	1646.72	63.612	32.96	45.7895	48.286						252	2905.57	66.96	55.25	60.8235	61.105						252	PPM POPM.0_00006_1 to analyse.tif	11043.6	154.901	90.775	118.58	122.838
popm15_1.011 to analyse.tif	4918.98	100.096	62.57	79.1394	81.333					popm5_1.004 for analysis.tif	244.353	19.022	16.355	17.6386	17.6885						253	1736.11	54.556	40.518	47.0158	47.537						253	PPM POPM.0_00006_1 to analyse.tif	855.999	41.148	26.487	33.0135	33.8175
popm15_1.011 to analyse.tif	108206	419.098	328.733	371.176	373.916					popm5_1.004 for analysis.tif	7319.96	106.302	87.675	96.5405	96.9885						254	3026.14	66.047	58.337	62.0726	62.192						254	PPM POPM.0_00006_1 to analyse.tif	554.591	29.976	23.557	26.5731	26.7665
popm15_1.011 to analyse.tif	675.154	39.274	21.888	29.3195	30.581					popm5_1.004 for analysis.tif	5566.99	117.726	60.208	84.191	88.967						255	4557.29	90.866	63.858	76.1743	77.362						255	PPM POPM.0_00006_1 to analyse.tif	470.197	28.113	21.295	24.4678	24.704
popm15_1.011 to analyse.tif	108.507	11.754	11.754	11.754	11.754					popm5_1.004 for analysis.tif	382.465	29.258	16.644	22.0674	22.951						256	2495.66	64.26	49.448	56.37	56.854						256	PPM POPM.0_00006_1 to analyse.tif	1965.18	53.204	47.03	50.0215	50.117
popm15_1.011 to analyse.tif	8837.29	119.95	93.805	106.075	106.877					popm5_1.004 for analysis.tif	191.233	18.279	13.32	15.604	15.7995						257	9657.12	168.311	73.054	110.887	120.683						257	PPM POPM.0_00006_1 to analyse.tif	6450.14	105.962	77.505	90.6233	91.7335
popm15_1.011 to analyse.tif	229.07	19.271	15.135	17.0781	17.203					popm5_1.004 for analysis.tif	701.186	37.306	23.932	29.8794	30.619						258	3568.67	84.812	53.575	67.4076	69.1935						258	PPM POPM.0_00006_1 to analyse.tif	17783.1	156.596	144.59	150.473	150.593
popm15_1.011 to analyse.tif	2821.18	74.513	48.207	59.9336	61.36					popm5_1.004 for analysis.tif	127.488	14.712	11.034	12.7406	12.873						259	1073.01	38.431	35.55	36.9622	36.9905						259	PPM POPM.0_00006_1 to analyse.tif	3484.28	78.994	56.16	66.6057	67.577
popm15_1.011 to analyse.tif	217.014	19.399	14.243	16.6226	16.821					popm5_1.004 for analysis.tif	11314.6	148.955	96.715	120.026	122.835						260	1133.3	41.625	34.666	37.9863	38.1455						260	PPM POPM.0_00006_1 to analyse.tif	10006.8	155.881	81.736	112.876	118.809
popm15_1.011 to analyse.tif	361.69	26.34	17.484	21.4597	21.912					popm5_1.004 for analysis.tif	127.488	14.712	11.034	12.7406	12.873						261	2182.2	58.335	47.629	52.7111	52.982						261	PPM POPM.0_00006_1 to analyse.tif	5630.31	94.135	76.154	84.6684	85.1445
popm15_1.011 to analyse.tif	916.281	38.554	30.26	34.1562	34.407					popm5_1.004 for analysis.tif	467.457	29.733	20.018	24.3964	24.8755						262	14708.7	146.154	128.137	136.849	137.145						262	PPM POPM.0_00006_1 to analyse.tif	988.619	43.749	28.772	35.4789	36.2605
popm15_1.011 to analyse.tif	747.492	39.413	24.148	30.8502	31.7805					popm5_1.004 for analysis.tif	223.105	19.942	14.244	16.8543	17.093						263	8885.51	131.9	85.772	106.364	108.836						263	PPM POPM.0_00006_1 to analyse.tif	2604.17	74.064	44.769	57.5824	59.4165
popm15_1.011 to analyse.tif	795.718	36.908	27.45	31.8299	32.179					popm5_1.004 for analysis.tif	3272.2	68.768	60.584	64.5469	64.676						264	3182.87	70.998	57.08	63.6597	64.039						264	PPM POPM.0_00006_1 to analyse.tif	5509.74	98.636	71.122	83.757	84.879
popm15_1.011 to analyse.tif	578.704	29.505	24.973	27.1446	27.239					popm5_1.004 for analysis.tif	127.488	14.712	11.034	12.7406	12.873						265	7764.27	107.741	91.755	99.4273	99.748						265	PPM POPM.0_00006_1 to analyse.tif	5135.99	94.632	69.103	80.8663	81.8675
popm15_1.011 to analyse.tif	6486.3	113.074	73.037	90.877	93.0555					popm5_1.004 for analysis.tif	403.713	28.945	17.759	22.6721	23.352						266	8475.6	127.806	84.437	103.882	106.121						266	PPM POPM.0_00006_1 to analyse.tif	3122.59	68.347	58.171	63.054	63.259
popm15_1.011 to analyse.tif	12381.8	172.384	91.453	125.559	131.918					popm5_1.004 for analysis.tif	4802.06	90.91	67.256	78.1932	79.083						267	2387.15	57.386	52.964	55.1309	55.175						267	PPM POPM.0_00006_1 to analyse.tif	1784.34	58.005	39.167	47.6643	48.586
popm15_1.011 to analyse.tif	17505.8	216.873	102.775	149.295	159.824					popm5_1.004 for analysis.tif	15787.3	199.913	100.549	141.778	150.231						268	5955.83	106.999	70.872	87.0816	88.9355						268	PPM POPM.0_00006_1 to analyse.tif	144.676	15.672	11.754	13.5723	13.713
popm15_1.011 to analyse.tif	168.789	16.836	12.765	14.6598	14.8005					popm5_1.004 for analysis.tif	8520.47	217.963	49.773	104.157	133.868						269	3098.48	70.574	55.901	62.8101	63.2375						269	PPM POPM.0_00006_1 to analyse.tif	1338.25	47.592	35.803	41.2785	41.6975
popm15_1.011 to analyse.tif	301.408	24.208	15.853	19.5899	20.0305					popm5_1.004 for analysis.tif	2146.05	84.365	32.388	52.2728	58.3765						270	10489	126.688	105.417	115.564	116.053						270	PPM POPM.0_00006_1 to analyse.tif	1229.74	42.589	36.764	39.5697	39.6765
popm15_1.011 to analyse.tif	2423.32	83.865	36.791	55.547	60.328					popm5_1.004 for analysis.tif	1338.63	49.842	34.196	41.2843	42.019						271	2013.41	60.408	42.437	50.6315	51.4225						271	PPM POPM.0_00006_1 to analyse.tif	4786.36	112.052	54.387	78.0653	83.2195
popm15_1.011 to analyse.tif	843.943	37.522	28.638	32.7802	33.08					popm5_1.004 for analysis.tif	254.977	18.822	17.248	18.018	18.035						272	5738.81	90.852	80.427	85.4803	85.6395						272	PPM POPM.0_00006_1 to analyse.tif	6040.22	94.522	81.364	87.6964	87.943
popm15_1.011 to analyse.tif	482.253	26.332	23.319	24.7795	24.8255					popm5_1.004 for analysis.tif	95.616	11.034	11.034	11.0337	11.034						273	4424.67	87.34	64.503	75.0578	75.9215						273	PPM POPM.0_00006_1 to analyse.tif	7523.15	108.758	88.074	97.8712	98.416
popm15_1.011 to analyse.tif	2447.43	78.214	39.841	55.8227	59.0275					popm5_1.004 for analysis.tif	14076.8	195.486	91.685	133.878	143.585						274	5172.16	101.506	64.877	81.1505	83.1915						274	PPM POPM.0_00006_1 to analyse.tif	12309.5	179.252	87.435	125.192	133.344
popm15_1.011 to analyse.tif	108.507	11.754	11.754	11.754	11.754					popm5_1.004 for analysis.tif	3729.03	78.75	60.291	68.9054	69.5205						275	11670.5	131.564	112.944	121.899	122.254						275	PPM POPM.0_00006_1 to analyse.tif	2724.73	65.632	52.859	58.9002	59.2455
popm15_1.011 to analyse.tif	4352.33	118.459	46.781	74.4417	82.62					popm5_1.004 for analysis.tif	1126.15	42.665	33.607	37.8663	38.136						276	4581.4	100.892	57.817	76.3756	79.3545						276	PPM POPM.0_00006_1 to analyse.tif	2290.7	62.326	46.796	54.0057	54.561
popm15_1.011 to analyse.tif	2797.07	80.705	44.128	59.677	62.4165					popm5_1.004 for analysis.tif	2401.03	66.178	46.195	55.291	56.1865						277	3713.35	83.112	56.887	68.7604	69.9995						277	PPM POPM.0_00006_1 to analyse.tif	675.154	33.28	25.83	29.3195	29.555
popm15_1.011 to analyse.tif	10850.7	186.712	73.994	117.54	130.353					popm5_1.004 for analysis.tif	8488.6	116.205	93.008	103.962	104.606						278	7077.06	118.253	76.2	94.9253	97.2265						278	PPM POPM.0_00006_1 to analyse.tif	1410.59	46.694	38.463	42.3795	42.5785
popm15_1.011 to analyse.tif	2423.32	77.094	40.022	55.547	58.558					popm5_1.004 for analysis.tif	169.984	14.712	14.712	14.7116	14.712						279	72.338	10.904	8.446	9.59707	9.675						279	PPM POPM.0_00006_1 to analyse.tif	8138.02	133.195	77.793	101.792	105.494
popm15_1.011 to analyse.tif	277.296	23.034	15.328	18.79	19.181					popm5_1.004 for analysis.tif	1126.15	44.03	32.565	37.8663	38.2975						280	1265.91	46.437	34.71	40.1474	40.5735						280	PPM POPM.0_00006_1 to analyse.tif	5762.92	156.371	46.924	85.6597	101.648
popm15_1.011 to analyse.tif	2483.6	68.703	46.027	56.2337	57.365					popm5_1.004 for analysis.tif	169.984	18.968	11.41	14.7116	15.189						281	325.521	22.652	18.297	20.3585	20.4745						281	PPM POPM.0_00006_1 to analyse.tif	2652.39	68.294	49.45	58.1131	58.872
popm15_1.011 to analyse.tif	819.83	36.122	28.898	32.3085	32.51					popm5_1.004 for analysis.tif	3134.09	78.511	50.826	63.17	64.6685						282	5762.92	89.536	81.951	85.6597	85.7435						282	PPM POPM.0_00006_1 to analyse.tif	3544.56	74.248	60.784	67.1794	67.516
popm15_1.011 to analyse.tif	1458.82	55.714	33.339	43.0978	44.5265					popm5_1.004 for analysis.tif	1094.28	45.922	30.34	37.3266	38.131						283	373.746	23.853	19.95	21.8144	21.9015						283	PPM POPM.0_00006_1 to analyse.tif	566.647	32.953	21.894	26.8603	27.4235
popm15_1.011 to analyse.tif	1362.37	52.207	33.226	41.6488	42.7165					popm5_1.004 for analysis.tif	43994.1	481.369	116.366	236.675	298.868						284	1277.97	45.54	35.73	40.3381	40.635						284	PPM POPM.0_00006_1 to analyse.tif	12972.6	137.322	120.281	128.519	128.802
popm15_1.011 to analyse.tif	3978.59	102.511	49.416	71.1737	75.9635					popm5_1.004 for analysis.tif	361.217	23.057	19.947	21.4457	21.502						285	6016.11	98.661	77.639	87.5212	88.15						285	PPM POPM.0_00006_1 to analyse.tif	1494.98	56.943	33.428	43.6288	45.1855
popm15_1.011 to analyse.tif	108.507	11.754	11.754	11.754	11.754					popm5_1.004 for analysis.tif	1051.78	43.683	30.656	36.5946	37.1695						286	1748.17	51.757	43.006	47.1788	47.3815						286	PPM POPM.0_00006_1 to analyse.tif	10187.6	137.179	94.557	113.891	115.868
popm15_1.011 to analyse.tif	795.718	40	25.329	31.8299	32.6645					popm5_1.004 for analysis.tif	127.488	14.712	11.034	12.7406	12.873						287	6582.76	102.99	81.381	91.5502	92.1855						287	PPM POPM.0_00006_1 to analyse.tif	1772.28	62.994	35.821	47.503	49.4075
popm15_1.011 to analyse.tif	277.296	18.865	18.715	18.79	18.79					popm5_1.004 for analysis.tif	8074.26	111.75	91.995	101.393	101.873						288	1133.3	38.857	37.135	37.9863	37.996						288	PPM POPM.0_00006_1 to analyse.tif	1615.55	60.344	34.088	45.354	47.216
popm15_1.011 to analyse.tif	11923.7	131.965	115.044	123.214	123.505					popm5_1.004 for analysis.tif	4600.2	84.42	69.381	76.5321	76.9005						289	253.183	21.007	15.346	17.9545	18.1765						289	PPM POPM.0_00006_1 to analyse.tif	1675.83	55.787	38.248	46.1924	47.0175
popm15_1.011 to analyse.tif	2471.55	78.967	39.85	56.097	59.4085					popm5_1.004 for analysis.tif	201.857	18.09	14.208	16.0316	16.149						290	1519.1	49.858	38.794	43.9793	44.326						290	PPM POPM.0_00006_1 to analyse.tif	6462.19	107.516	76.527	90.7079	92.0215
popm15_1.011 to analyse.tif	8535.88	131.911	82.391	104.251	107.151					popm5_1.004 for analysis.tif	191.233	22.067	11.034	15.604	16.5505						291	4484.95	83.868	68.088	75.5674	75.978						291	PPM POPM.0_00006_1 to analyse.tif	494.309	29.882	21.062	25.0873	25.472
popm15_1.011 to analyse.tif	5485.63	123.794	56.42	83.5735	90.107					popm5_1.004 for analysis.tif	127.488	14.712	11.034	12.7406	12.873						292	626.929	29.378	27.171	28.253	28.2745						292	PPM POPM.0_00006_1 to analyse.tif	1350.31	50.978	33.726	41.4641	42.352
popm15_1.011 to analyse.tif	6305.46	193.589	41.471	89.6012	117.53					popm5_1.004 for analysis.tif	531.202	35.4	19.106	26.0067	27.253						293	2953.8	74.615	50.404	61.3262	62.5095						293	PPM POPM.0_00006_1 to analyse.tif	2519.77	62.982	50.939	56.6416	56.9605
popm15_1.011 to analyse.tif	325.521	23.62	17.547	20.3585	20.5835					popm5_1.004 for analysis.tif	5832.59	111.41	66.657	86.1759	89.0335						294	22497.1	185.97	154.026	169.246	169.998						294	PPM POPM.0_00006_1 to analyse.tif	8258.58	122.398	85.91	102.543	104.154
popm15_1.011 to analyse.tif	217.014	19.399	14.243	16.6226	16.821					popm5_1.004 for analysis.tif	3824.65	118.497	41.095	69.7832	79.796						295	17445.5	175.852	126.312	149.038	151.082						295	PPM POPM.0_00006_1 to analyse.tif	1314.14	46.495	35.987	40.905	41.241
popm15_1.011 to analyse.tif	3749.52	96.455	49.495	69.0944	72.975					popm5_1.004 for analysis.tif	32403.3	248.558	165.986	203.119	207.272						296	1133.3	44.716	32.269	37.9863	38.4925						296	PPM POPM.0_00006_1 to analyse.tif	7884.84	122.53	81.933	100.196	102.232
popm15_1.011 to analyse.tif	2821.18	80.356	44.702	59.9336	62.529					popm5_1.004 for analysis.tif	3197.83	87.041	46.778	63.8092	66.9095						297	3906.25	83.161	59.807	70.5237	71.484						297	PPM POPM.0_00006_1 to analyse.tif	4750.19	89.002	67.955	77.7698	78.4785
popm15_1.011 to analyse.tif	5220.39	95.126	69.874	81.528	82.5					popm5_1.004 for analysis.tif	191.233	17.434	13.966	15.604	15.7						298	7269.97	106.618	86.818	96.2103	96.718						298	PPM POPM.0_00006_1 to analyse.tif	1579.38	50.384	39.912	44.8434	45.148
popm15_1.011 to analyse.tif	663.098	35.295	23.92	29.0566	29.6075					popm5_1.004 for analysis.tif	212.481	20.024	13.511	16.4481	16.7675						299	554.591	29.023	24.33	26.5731	26.6765						299	PPM POPM.0_00006_1 to analyse.tif	3749.52	78.108	61.121	69.0944	69.6145
popm15_1.011 to analyse.tif	578.704	28.813	25.573	27.1446	27.193					popm5_1.004 for analysis.tif	2517.89	74.821	42.847	56.6205	58.834						300	3870.08	77.033	63.966	70.1965	70.4995						300	PPM POPM.0_00006_1 to analyse.tif	3653.07	74.751	62.223	68.2	68.487
popm15_1.011 to analyse.tif	4786.36	106.442	57.254	78.0653	81.848					popm5_1.004 for analysis.tif	2220.42	67.302	42.007	53.1708	54.6545						301	1326.2	43.492	38.824	41.0922	41.158						301	PPM POPM.0_00006_1 to analyse.tif	843.943	42.534	25.263	32.7802	33.8985
popm15_1.011 to analyse.tif	229.07	19.271	15.135	17.0781	17.203					popm5_1.004 for analysis.tif	201.857	22.193	11.581	16.0316	16.887						302	1326.2	47.042	35.895	41.0922	41.4685						302	PPM POPM.0_00006_1 to analyse.tif	3882.14	75.235	65.7	70.3057	70.4675
popm15_1.011 to analyse.tif	337.577	26.833	16.018	20.732	21.4255					popm5_1.004 for analysis.tif	159.36	18.389	11.034	14.2444	14.7115						303	470.197	28.464	21.033	24.4678	24.7485						303	PPM POPM.0_00006_1 to analyse.tif	1760.22	64.007	35.015	47.3412	49.511
popm15_1.011 to analyse.tif	614.873	29.929	26.158	27.98	28.0435					popm5_1.004 for analysis.tif	1572.36	54.401	36.8	44.7436	45.6005						304	3544.56	73.413	61.475	67.1794	67.444						304	PPM POPM.0_00006_1 to analyse.tif	1097.13	43.464	32.139	37.3752	37.8015
popm15_1.011 to analyse.tif	8584.1	154.418	70.779	104.545	112.599					popm5_1.004 for analysis.tif	3038.47	87.933	43.996	62.1989	65.9645						305	21387.9	189.906	143.397	165.021	166.651						305	PPM POPM.0_00006_1 to analyse.tif	904.225	45.229	25.455	33.9308	35.342
popm15_1.011 to analyse.tif	337.577	22.705	18.931	20.732	20.818					popm5_1.004 for analysis.tif	28302.4	304.806	118.225	189.831	211.515						306	940.394	38.053	31.465	34.6027	34.759						306	PPM POPM.0_00006_1 to analyse.tif	4774.31	81.57	74.523	77.9669	78.0465
popm15_1.011 to analyse.tif	289.352	26.775	13.76	19.1941	20.2675					popm5_1.004 for analysis.tif	6512.53	99.763	83.117	91.0605	91.44						307	3749.52	83.949	56.868	69.0944	70.4085						307	PPM POPM.0_00006_1 to analyse.tif	3556.62	79.574	56.908	67.2936	68.241
popm15_1.011 to analyse.tif	144.676	15.672	11.754	13.5723	13.713					popm5_1.004 for analysis.tif	95.616	11.034	11.034	11.0337	11.034						308	614.873	32.99	23.731	27.98	28.3605						308	PPM POPM.0_00006_1 to analyse.tif	5702.64	90.499	80.231	85.2105	85.365
popm15_1.011 to analyse.tif	1458.82	58.723	31.63	43.0978	45.1765					popm5_1.004 for analysis.tif	1572.36	51.93	38.551	44.7436	45.2405						309	337.577	22.198	19.363	20.732	20.7805						309	PPM POPM.0_00006_1 to analyse.tif	5630.31	99.216	72.254	84.6684	85.735
popm15_1.011 to analyse.tif	108.507	11.754	11.754	11.754	11.754					popm5_1.004 for analysis.tif	3197.83	97.084	41.939	63.8092	69.5115						310	12.056	3.918	3.918	3.91793	3.918						310	PPM POPM.0_00006_1 to analyse.tif	217.014	18.572	14.878	16.6226	16.725
popm15_1.011 to analyse.tif	5907.6	116.156	64.756	86.7283	90.456					popm5_1.004 for analysis.tif	95.616	11.034	11.034	11.0337	11.034						311	14009.5	144.428	123.504	133.557	133.966						311	PPM POPM.0_00006_1 to analyse.tif	120.563	14.06	10.918	12.3897	12.489
popm15_1.011 to analyse.tif	4641.69	96.042	61.535	76.8764	78.7885					popm5_1.004 for analysis.tif	3750.28	80.754	59.13	69.1015	69.942						312	20905.7	235.315	113.116	163.15	174.215						312	PPM POPM.0_00006_1 to analyse.tif	952.45	40.393	30.022	34.8238	35.2075
popm15_1.011 to analyse.tif	506.366	25.952	24.843	25.3915	25.3975					popm5_1.004 for analysis.tif	1349.25	53.995	31.816	41.4478	42.9055						313	3038.19	69.779	55.437	62.1961	62.608						313	PPM POPM.0_00006_1 to analyse.tif	7257.91	118.861	77.747	96.1305	98.304
popm15_1.011 to analyse.tif	241.127	19.59	15.672	17.5218	17.631					popm5_1.004 for analysis.tif	2730.38	65.869	52.778	58.9612	59.3235						314	9476.27	122.207	98.731	109.843	110.469						314	PPM POPM.0_00006_1 to analyse.tif	2314.82	65.122	45.259	54.2892	55.1905
popm15_1.011 to analyse.tif	9705.34	216.082	57.188	111.163	136.635					popm5_1.004 for analysis.tif	1731.72	60.947	36.177	46.9563	48.562						315	2121.91	67.228	40.187	51.9779	53.7075						315	PPM POPM.0_00006_1 to analyse.tif	1760.22	54.591	41.054	47.3412	47.8225
popm15_1.011 to analyse.tif	4870.76	112.756	55	78.7505	83.878					popm5_1.004 for analysis.tif	339.969	26.699	16.213	20.8053	21.456						316	2375.1	65.884	45.9	54.9915	55.892						316	PPM POPM.0_00006_1 to analyse.tif	2387.15	60.434	50.294	55.1309	55.364
popm15_1.011 to analyse.tif	1386.48	48.926	36.081	42.0157	42.5035					popm5_1.004 for analysis.tif	223.105	21.606	13.147	16.8543	17.3765						317	5666.47	112.356	64.214	84.9399	88.285						317	PPM POPM.0_00006_1 to analyse.tif	1555.27	57.958	34.166	44.4998	46.062
popm15_1.011 to analyse.tif	1784.34	61.058	37.209	47.6643	49.1335					popm5_1.004 for analysis.tif	5280.14	92.348	72.799	81.9932	82.5735						318	3436.05	77.559	56.408	66.1432	66.9835						318	PPM POPM.0_00006_1 to analyse.tif	1832.56	54.865	42.528	48.3042	48.6965
popm15_1.011 to analyse.tif	4509.07	96.512	59.486	75.7702	77.999					popm5_1.004 for analysis.tif	2592.26	74.375	44.378	57.4506	59.3765						319	10356.4	128.276	102.796	114.831	115.536						319	PPM POPM.0_00006_1 to analyse.tif	1699.94	60.203	35.952	46.5235	48.0775
popm15_1.011 to analyse.tif	2616.22	92.316	36.083	57.7155	64.1995					popm5_1.004 for analysis.tif	191.233	18.21	13.371	15.604	15.7905						320	1977.24	56.32	44.7	50.1747	50.51						320	PPM POPM.0_00006_1 to analyse.tif	2604.17	65.334	50.751	57.5824	58.0425
popm15_1.011 to analyse.tif	2495.66	65.695	48.369	56.37	57.032					popm5_1.004 for analysis.tif	3134.09	80.613	49.501	63.17	65.057						321	2049.58	58.435	44.658	51.0843	51.5465						321	PPM POPM.0_00006_1 to analyse.tif	1736.11	55.057	40.149	47.0158	47.603
popm15_1.011 to analyse.tif	3255.21	84.126	49.267	64.3791	66.6965					popm5_1.004 for analysis.tif	11102.1	159.582	88.579	118.893	124.081						322	7245.85	101.205	91.158	96.0506	96.1815						322	PPM POPM.0_00006_1 to analyse.tif	2700.62	66.369	51.809	58.639	59.089
popm15_1.011 to analyse.tif	18819.9	272.437	87.955	154.798	180.196					popm5_1.004 for analysis.tif	605.57	69.88	11.034	27.7675	40.457						323	1302.08	47.93	34.589	40.7169	41.2595						323	PPM POPM.0_00006_1 to analyse.tif	1157.41	46.753	31.52	38.3882	39.1365
popm15_1.011 to analyse.tif	1205.63	52.071	29.48	39.1799	40.7755					popm5_1.004 for analysis.tif	159.36	18.389	11.034	14.2444	14.7115						324	663.098	33.971	24.853	29.0566	29.412						324	PPM POPM.0_00006_1 to analyse.tif	566.647	29.111	24.784	26.8603	26.9475
popm15_1.011 to analyse.tif	4906.93	102.26	61.096	79.0424	81.678					popm5_1.004 for analysis.tif	25773.9	292.465	112.206	181.153	202.335						325	8342.98	127.985	82.999	103.066	105.492						325	PPM POPM.0_00006_1 to analyse.tif	952.45	38.398	31.582	34.8238	34.99
popm15_1.011 to analyse.tif	301.408	22.057	17.399	19.5899	19.728					popm5_1.004 for analysis.tif	733.058	43.568	21.423	30.5509	32.4955						326	795.718	37.645	26.913	31.8299	32.279						326	PPM POPM.0_00006_1 to analyse.tif	506.366	33.832	19.057	25.3915	26.4445
popm15_1.011 to analyse.tif	277.296	18.865	18.715	18.79	18.79					popm5_1.004 for analysis.tif	584.322	30.836	24.127	27.276	27.4815						327	807.774	36.368	28.28	32.0701	32.324						327	PPM POPM.0_00006_1 to analyse.tif	735.436	35.987	26.02	30.6004	31.0035
popm15_1.011 to analyse.tif	590.76	29.156	25.799	27.4259	27.4775					popm5_1.004 for analysis.tif	6066.32	120.949	63.86	87.8856	92.4045						328	7101.18	104.343	86.651	95.0868	95.497						328	PPM POPM.0_00006_1 to analyse.tif	11791.1	131.427	114.23	122.527	122.828
popm15_1.011 to analyse.tif	8632.33	139.125	79.001	104.838	109.063					popm5_1.004 for analysis.tif	1699.85	68.983	31.374	46.5222	50.1785						329	337.577	22.097	19.451	20.732	20.774						329	PPM POPM.0_00006_1 to analyse.tif	2797.07	71.19	50.026	59.677	60.608
popm15_1.011 to analyse.tif	976.562	38.84	32.014	35.2619	35.427					popm5_1.004 for analysis.tif	467.457	26.038	22.858	24.3964	24.448						330	2206.31	61	46.052	53.0015	53.526						330	PPM POPM.0_00006_1 to analyse.tif	8089.8	113.936	90.404	101.49	102.17
popm15_1.011 to analyse.tif	482.253	31.536	19.47	24.7795	25.503					popm5_1.004 for analysis.tif	10592.2	162.841	82.819	116.131	122.83						331	12912.3	157.503	104.382	128.221	130.942						331	PPM POPM.0_00006_1 to analyse.tif	10886.9	136.175	101.792	117.735	118.984
popm15_1.011 to analyse.tif	458.14	27.079	21.542	24.1521	24.3105					popm5_1.004 for analysis.tif	1434.24	50.631	36.068	42.7333	43.3495						332	4545.23	84.06	68.845	76.0735	76.4525						332	PPM POPM.0_00006_1 to analyse.tif	19941.2	167.232	151.824	159.342	159.528
popm15_1.011 to analyse.tif	9789.74	143.802	86.679	111.645	115.24					popm5_1.004 for analysis.tif	2337.29	77.212	38.542	54.5521	57.877						333	590.76	32.861	22.889	27.4259	27.875						333	PPM POPM.0_00006_1 to analyse.tif	9825.91	119.407	104.774	111.851	112.09
popm15_1.011 to analyse.tif	494.309	28.161	22.349	25.0873	25.255					popm5_1.004 for analysis.tif	127.488	14.712	11.034	12.7406	12.873						334	6823.88	101.495	85.604	93.2118	93.5495						334	PPM POPM.0_00006_1 to analyse.tif	1229.74	45.666	34.287	39.5697	39.9765
popm15_1.011 to analyse.tif	6643.04	131.066	64.534	91.9684	97.8					popm5_1.004 for analysis.tif	1232.39	63.411	24.745	39.6122	44.078						335	4569.35	94.71	61.428	76.275	78.069						335	PPM POPM.0_00006_1 to analyse.tif	7161.46	114.265	79.799	95.4896	97.032
popm15_1.011 to analyse.tif	1205.63	54.229	28.307	39.1799	41.268					popm5_1.004 for analysis.tif	1030.53	48.076	27.293	36.2231	37.6845						336	651.042	31.749	26.109	28.7912	28.929						336	PPM POPM.0_00006_1 to analyse.tif	2230.42	66.728	42.559	53.2904	54.6435
popm15_1.011 to analyse.tif	3351.66	92.571	46.1	65.3259	69.3355					popm5_1.004 for analysis.tif	159.36	18.389	11.034	14.2444	14.7115						337	18301.5	172.785	134.862	152.651	153.823						337	PPM POPM.0_00006_1 to analyse.tif	530.478	28.872	23.394	25.989	26.133
popm15_1.011 to analyse.tif	1482.93	61.167	30.868	43.4526	46.0175					popm5_1.004 for analysis.tif	1582.98	49.096	41.052	44.8945	45.074						338	3170.81	67.603	59.719	63.539	63.661						338	PPM POPM.0_00006_1 to analyse.tif	4472.9	89.488	63.641	75.4657	76.5645
popm15_1.011 to analyse.tif	4484.95	110.072	51.879	75.5674	80.9755					popm5_1.004 for analysis.tif	339.969	27.667	15.645	20.8053	21.656						339	16143.4	170.711	120.405	143.368	145.558						339	PPM POPM.0_00006_1 to analyse.tif	1482.93	48.843	38.657	43.4526	43.75
popm15_1.011 to analyse.tif	1386.48	48.578	36.34	42.0157	42.459					popm5_1.004 for analysis.tif	15128.6	159.368	120.867	138.789	140.118						340	6944.44	105.106	84.124	94.0316	94.615						340	PPM POPM.0_00006_1 to analyse.tif	482.253	29.207	21.023	24.7795	25.115
popm15_1.011 to analyse.tif	614.873	31.15	25.133	27.98	28.1415					popm5_1.004 for analysis.tif	180.609	18.554	12.394	15.1644	15.474						341	11465.6	147.631	98.885	120.824	123.258						341	PPM POPM.0_00006_1 to analyse.tif	6389.85	111.114	73.22	90.1988	92.167
popm15_1.011 to analyse.tif	1205.63	56.408	27.214	39.1799	41.811					popm5_1.004 for analysis.tif	95.616	11.034	11.034	11.0337	11.034						342	1277.97	42.339	38.431	40.3381	40.385						342	PPM POPM.0_00006_1 to analyse.tif	3725.41	74.885	63.342	68.8719	69.1135
popm15_1.011 to analyse.tif	1024.79	50.741	25.715	36.122	38.228					popm5_1.004 for analysis.tif	10953.4	188.603	73.945	118.094	131.274						343	3146.7	67.335	59.501	63.297	63.418						343	PPM POPM.0_00006_1 to analyse.tif	204.958	19.765	13.203	16.1543	16.484
popm15_1.011 to analyse.tif	7197.63	122.528	74.793	95.7304	98.6605					popm5_1.004 for analysis.tif	5938.83	151.799	49.813	86.9573	100.806						344	3520.45	74.296	60.332	66.9506	67.314						344	PPM POPM.0_00006_1 to analyse.tif	277.296	18.865	18.715	18.79	18.79
popm15_1.011 to analyse.tif	229.07	19.271	15.135	17.0781	17.203					popm5_1.004 for analysis.tif	127.488	14.712	11.034	12.7406	12.873						345	723.38	31.991	28.791	30.3486	30.391						345	PPM POPM.0_00006_1 to analyse.tif	3206.98	69.104	59.089	63.9004	64.0965
popm15_1.011 to analyse.tif	831.887	34.086	31.074	32.5452	32.58					popm5_1.004 for analysis.tif	3240.33	75.328	54.77	64.2318	65.049						346	10657.8	123.928	109.499	116.49	116.713						346	PPM POPM.0_00006_1 to analyse.tif	3677.18	69.991	66.893	68.4247	68.442
popm15_1.011 to analyse.tif	2278.65	73.092	39.693	53.8634	56.3925					popm5_1.004 for analysis.tif	552.45	30.077	23.387	26.5217	26.732						347	1362.37	46.045	37.672	41.6488	41.8585						347	PPM POPM.0_00006_1 to analyse.tif	1904.9	58.738	41.292	49.2483	50.015
popm15_1.011 to analyse.tif	108.507	11.754	11.754	11.754	11.754					popm5_1.004 for analysis.tif	4440.85	93.533	60.452	75.1948	76.9925						348	5678.53	105.983	68.22	85.0302	87.1015						348	PPM POPM.0_00006_1 to analyse.tif	3219.04	69.59	58.896	64.0204	64.243
popm15_1.011 to analyse.tif	614.873	29.984	26.11	27.98	28.047					popm5_1.004 for analysis.tif	1965.45	54.866	45.611	50.0249	50.2385						349	6088.44	106.722	72.638	88.0458	89.68						349	PPM POPM.0_00006_1 to analyse.tif	4026.81	94.6	54.197	71.6038	74.3985
popm15_1.011 to analyse.tif	108.507	11.754	11.754	11.754	11.754					popm5_1.004 for analysis.tif	467.457	29.131	20.432	24.3964	24.7815						350	36.169	11.155	4.128	6.78615	7.6415						350	PPM POPM.0_00006_1 to analyse.tif	759.549	32.809	29.476	31.098	31.1425
popm15_1.011 to analyse.tif	1302.08	60.946	27.202	40.7169	44.074					popm5_1.004 for analysis.tif	159.36	18.389	11.034	14.2444	14.7115						351	8294.75	106.264	99.386	102.768	102.825						351	PPM POPM.0_00006_1 to analyse.tif	1856.67	59.087	40.009	48.6209	49.548
popm15_1.011 to analyse.tif	434.028	25.384	21.77	23.5079	23.577					popm5_1.004 for analysis.tif	796.802	34.025	29.817	31.8515	31.921						352	9102.53	120.071	96.523	107.656	108.297						352	PPM POPM.0_00006_1 to analyse.tif	20700.7	178.502	147.657	162.348	163.079
popm15_1.011 to analyse.tif	277.296	18.865	18.715	18.79	18.79					popm5_1.004 for analysis.tif	616.194	30.776	25.492	28.0101	28.134						353	20495.8	198.087	131.74	161.543	164.913						353	PPM POPM.0_00006_1 to analyse.tif	14624.3	161.572	115.244	136.456	138.408
popm15_1.011 to analyse.tif	253.183	21.244	15.174	17.9545	18.209					popm5_1.004 for analysis.tif	233.729	21.018	14.159	17.2509	17.5885						354	470.197	27.271	21.953	24.4678	24.612						354	PPM POPM.0_00006_1 to analyse.tif	5654.42	112.11	64.217	84.8495	88.1635
popm15_1.011 to analyse.tif	8728.78	185.641	59.867	105.422	122.754					popm5_1.004 for analysis.tif	2507.27	65.085	49.049	56.501	57.067						355	4159.43	79.56	66.565	72.7733	73.0625						355	PPM POPM.0_00006_1 to analyse.tif	1145.35	51.553	28.288	38.1878	39.9205
popm15_1.011 to analyse.tif	1651.72	58.595	35.891	45.8588	47.243					popm5_1.004 for analysis.tif	1274.88	44.4	36.559	40.2894	40.4795						356	675.154	32.43	26.507	29.3195	29.4685						356	PPM POPM.0_00006_1 to analyse.tif	10754.2	126.084	108.6	117.016	117.342
popm15_1.011 to analyse.tif	2857.35	78.398	46.405	60.3166	62.4015					popm5_1.004 for analysis.tif	127.488	14.712	11.034	12.7406	12.873						357	8559.99	122.657	88.857	104.398	105.757						357	PPM POPM.0_00006_1 to analyse.tif	2170.14	69.483	39.767	52.5653	54.625
popm15_1.011 to analyse.tif	20001.4	243.531	104.573	159.583	174.052					popm5_1.004 for analysis.tif	9094.17	156.743	73.873	107.606	115.308						358	735.436	36.504	25.651	30.6004	31.0775						358	PPM POPM.0_00006_1 to analyse.tif	6462.19	117.504	70.022	90.7079	93.763
popm15_1.011 to analyse.tif	325.521	26.883	15.417	20.3585	21.15					popm5_1.004 for analysis.tif	7234.96	139.907	65.843	95.9784	102.875						359	5123.94	118.778	54.926	80.7713	86.852						359	PPM POPM.0_00006_1 to analyse.tif	4062.98	82.855	62.436	71.9246	72.6455
popm15_1.011 to analyse.tif	192.901	15.672	15.672	15.6719	15.672					popm5_1.004 for analysis.tif	95.616	11.034	11.034	11.0337	11.034						360	7824.56	112.285	88.726	99.8125	100.505						360	PPM POPM.0_00006_1 to analyse.tif	6643.04	94.795	89.226	91.9684	92.0105
popm15_1.011 to analyse.tif	602.816	35.805	21.436	27.7043	28.6205					popm5_1.004 for analysis.tif	95.616	11.034	11.034	11.0337	11.034						361	1699.94	56.695	38.177	46.5235	47.436						361	PPM POPM.0_00006_1 to analyse.tif	385.802	26.142	18.791	22.1635	22.4665
popm15_1.011 to analyse.tif	1145.35	51.731	28.19	38.1878	39.9605					popm5_1.004 for analysis.tif	8467.35	136.772	78.824	103.831	107.798						362	2037.52	58.396	44.425	50.9338	51.4105						362	PPM POPM.0_00006_1 to analyse.tif	3966.53	80.246	62.936	71.0658	71.591
popm15_1.011 to analyse.tif	807.774	43.124	23.85	32.0701	33.487					popm5_1.004 for analysis.tif	1837.96	52.71	44.397	48.3752	48.5535						363	3544.56	74.648	60.458	67.1794	67.553						363	PPM POPM.0_00006_1 to analyse.tif	2724.73	62.235	55.744	58.9002	58.9895
popm15_1.011 to analyse.tif	144.676	15.672	11.754	13.5723	13.713					popm5_1.004 for analysis.tif	9189.79	159.604	73.311	108.17	116.458						364	3689.24	78.411	59.906	68.5367	69.1585						364	PPM POPM.0_00006_1 to analyse.tif	1494.98	53.008	35.909	43.6288	44.4585
popm15_1.011 to analyse.tif	2652.39	79.092	42.699	58.1131	60.8955					popm5_1.004 for analysis.tif	9975.96	180.839	70.238	112.702	125.538						365	301.408	26.247	14.621	19.5899	20.434						365	PPM POPM.0_00006_1 to analyse.tif	3653.07	75.398	61.689	68.2	68.5435
popm15_1.011 to analyse.tif	144.676	15.672	11.754	13.5723	13.713					popm5_1.004 for analysis.tif	4408.97	140.144	40.057	74.9245	90.1005						366	3424	73.517	59.3	66.0271	66.4085						366	PPM POPM.0_00006_1 to analyse.tif	6281.35	92.783	86.198	89.4297	89.4905
popm15_1.011 to analyse.tif	8608.22	153.944	71.197	104.692	112.57					popm5_1.004 for analysis.tif	148.736	15.805	11.982	13.7614	13.8935						367	2387.15	61.424	49.482	55.1309	55.453						367	PPM POPM.0_00006_1 to analyse.tif	2809.12	79.566	44.953	59.8054	62.2595
popm15_1.011 to analyse.tif	2182.2	73.772	37.663	52.7111	55.7175					popm5_1.004 for analysis.tif	7213.72	137.816	66.645	95.8373	102.231						368	10296.1	127.063	103.173	114.496	115.118						368	PPM POPM.0_00006_1 to analyse.tif	3014.08	76.279	50.31	61.9488	63.2945
popm15_1.011 to analyse.tif	747.492	33.161	28.7	30.8502	30.9305					popm5_1.004 for analysis.tif	2103.56	78.142	34.275	51.7526	56.2085						369	10947.1	136.822	101.872	118.061	119.347						369	PPM POPM.0_00006_1 to analyse.tif	988.619	42.561	29.575	35.4789	36.068
popm15_1.011 to analyse.tif	6040.22	127.893	60.133	87.6964	94.013					popm5_1.004 for analysis.tif	212.481	18.389	14.712	16.4481	16.5505						370	2254.53	62.217	46.138	53.5776	54.1775						370	PPM POPM.0_00006_1 to analyse.tif	4906.93	88.805	70.353	79.0424	79.579
popm15_1.011 to analyse.tif	3701.29	92.97	50.69	68.6486	71.83					popm5_1.004 for analysis.tif	18517.7	170.842	138.007	153.55	154.425						371	9464.22	115.448	104.378	109.774	109.913						371	PPM POPM.0_00006_1 to analyse.tif	3122.59	73.18	54.329	63.054	63.7545
popm15_1.011 to analyse.tif	7800.44	141.987	69.949	99.6586	105.968					popm5_1.004 for analysis.tif	573.698	31.321	23.322	27.0269	27.3215						372	13466.9	152.307	112.58	130.945	132.444						372	PPM POPM.0_00006_1 to analyse.tif	1458.82	48.195	38.54	43.0978	43.3675
popm15_1.011 to analyse.tif	6389.85	123.826	65.704	90.1988	94.765					popm5_1.004 for analysis.tif	371.841	28.414	16.662	21.7587	22.538						373	1555.27	50.852	38.941	44.4998	44.8965						373	PPM POPM.0_00006_1 to analyse.tif	4798.42	83.959	72.768	78.1636	78.3635
popm15_1.011 to analyse.tif	180.845	16.177	14.233	15.1743	15.205					popm5_1.004 for analysis.tif	297.473	25.189	15.036	19.4616	20.1125						374	6136.67	101.9	76.678	88.3938	89.289						374	PPM POPM.0_00006_1 to analyse.tif	2435.38	71.781	43.198	55.685	57.4895
popm15_1.011 to analyse.tif	3918.31	94.745	52.656	70.6325	73.7005					popm5_1.004 for analysis.tif	1274.88	48.663	33.357	40.2894	41.01						375	1651.72	57.388	36.646	45.8588	47.017						375	PPM POPM.0_00006_1 to analyse.tif	28356.5	243.069	148.536	190.012	195.803
popm15_1.011 to analyse.tif	3906.25	92.822	53.582	70.5237	73.202					popm5_1.004 for analysis.tif	95.616	11.034	11.034	11.0337	11.034						376	3833.91	71.552	68.223	69.8677	69.8875						376	PPM POPM.0_00006_1 to analyse.tif	843.943	44.801	23.985	32.7802	34.393
popm15_1.011 to analyse.tif	168.789	16.836	12.765	14.6598	14.8005					popm5_1.004 for analysis.tif	33083.2	233.45	180.436	205.239	206.943						377	4460.84	97.298	58.374	75.3639	77.836						377	PPM POPM.0_00006_1 to analyse.tif	2085.74	57.35	46.306	51.5331	51.828
popm15_1.011 to analyse.tif	5702.64	117.516	61.786	85.2105	89.651					popm5_1.004 for analysis.tif	6565.65	125.086	66.831	91.4311	95.9585						378	2254.53	55.74	51.499	53.5776	53.6195						378	PPM POPM.0_00006_1 to analyse.tif	7197.63	106.31	86.204	95.7304	96.257
popm15_1.011 to analyse.tif	626.929	44.924	17.769	28.253	31.3465					popm5_1.004 for analysis.tif	329.345	23.552	17.805	20.4777	20.6785						379	17831.3	202.104	112.336	150.677	157.22						379	PPM POPM.0_00006_1 to analyse.tif	2592.11	64.457	51.203	57.4489	57.83
popm15_1.011 to analyse.tif	108.507	11.754	11.754	11.754	11.754					popm5_1.004 for analysis.tif	254.977	18.822	17.248	18.018	18.035						380	4364.39	91.388	60.806	74.5447	76.097						380	PPM POPM.0_00006_1 to analyse.tif	1603.49	55.559	36.747	45.1844	46.153
popm15_1.011 to analyse.tif	2616.22	84.63	39.361	57.7155	61.9955					popm5_1.004 for analysis.tif	254.977	22.706	14.298	18.018	18.502						381	108.507	13.608	10.153	11.754	11.8805						381	PPM POPM.0_00006_1 to analyse.tif	3255.21	77.755	53.304	64.3791	65.5295
popm15_1.011 to analyse.tif	614.873	41.245	18.981	27.98	30.113					popm5_1.004 for analysis.tif	509.953	31.681	20.495	25.4812	26.088						382	11031.5	138.178	101.65	118.515	119.914						382	PPM POPM.0_00006_1 to analyse.tif	5003.38	106.525	59.803	79.8154	83.164
popm15_1.011 to analyse.tif	108.507	11.754	11.754	11.754	11.754					popm5_1.004 for analysis.tif	1582.98	55.571	36.269	44.8945	45.92						383	1639.66	51.253	40.733	45.6912	45.993						383	PPM POPM.0_00006_1 to analyse.tif	1350.31	45.583	37.717	41.4641	41.65
popm15_1.011 to analyse.tif	7101.18	126.453	71.501	95.0868	98.977					popm5_1.004 for analysis.tif	3240.33	80.355	51.344	64.2318	65.8495						384	1229.74	42.775	36.605	39.5697	39.69						384	PPM POPM.0_00006_1 to analyse.tif	470.197	33.146	18.062	24.4678	25.604
popm15_1.011 to analyse.tif	3472.22	127.57	34.655	66.4904	81.1125					popm5_1.004 for analysis.tif	998.659	46.135	27.561	35.6586	36.848						385	204.958	18.156	14.373	16.1543	16.2645						385	PPM POPM.0_00006_1 to analyse.tif	2121.91	59.503	45.404	51.9779	52.4535
popm15_1.011 to analyse.tif	2266.59	84.044	34.338	53.7207	59.191					popm5_1.004 for analysis.tif	2326.66	68.077	43.515	54.428	55.796						386	72.338	15.998	5.757	9.59707	10.8775						386	PPM POPM.0_00006_1 to analyse.tif	7812.5	103.268	96.324	99.7356	99.796
popm15_1.011 to analyse.tif	30454.3	251.93	153.914	196.915	202.922					popm5_1.004 for analysis.tif	6756.88	154.574	55.657	92.7531	105.115						387	1675.83	54.311	39.288	46.1924	46.7995						387	PPM POPM.0_00006_1 to analyse.tif	1097.13	42.901	32.561	37.3752	37.731
popm15_1.011 to analyse.tif	108.507	11.754	11.754	11.754	11.754					popm5_1.004 for analysis.tif	733.058	33.524	27.841	30.5509	30.6825						388	494.309	29.523	21.318	25.0873	25.4205						388	PPM POPM.0_00006_1 to analyse.tif	723.38	43.441	21.202	30.3486	32.3215
popm15_1.011 to analyse.tif	663.098	42.694	19.775	29.0566	31.2345					popm5_1.004 for analysis.tif	786.178	36.475	27.443	31.6385	31.959						389	8306.81	107.473	98.412	102.842	102.942						389	PPM POPM.0_00006_1 to analyse.tif	3303.43	68.769	61.162	64.8542	64.9655
popm15_1.011 to analyse.tif	7366.42	144.513	64.902	96.8464	104.708					popm5_1.004 for analysis.tif	1625.48	49.947	41.436	45.4931	45.6915						390	20785.1	228.815	115.658	162.679	172.237						390	PPM POPM.0_00006_1 to analyse.tif	1434.7	46.821	39.015	42.7402	42.918
popm15_1.011 to analyse.tif	819.83	46.691	22.356	32.3085	34.5235					popm5_1.004 for analysis.tif	3197.83	97.364	41.818	63.8092	69.591						391	2736.79	63.225	55.114	59.0304	59.1695						391	PPM POPM.0_00006_1 to analyse.tif	554.591	37.792	18.685	26.5731	28.2385
popm15_1.011 to analyse.tif	11260.6	156.804	91.436	119.739	124.12					popm5_1.004 for analysis.tif	21736.8	282.912	97.826	166.361	190.369						392	20519.9	200.776	130.129	161.638	165.452						392	PPM POPM.0_00006_1 to analyse.tif	289.352	21.482	17.15	19.1941	19.316
popm15_1.011 to analyse.tif	2785.01	89.693	39.535	59.5482	64.614					popm5_1.004 for analysis.tif	276.225	25.583	13.747	18.7537	19.665						393	892.168	37.361	30.404	33.7038	33.8825						393	PPM POPM.0_00006_1 to analyse.tif	3436.05	68.357	64.001	66.1432	66.179
popm15_1.011 to analyse.tif	2037.52	74.45	34.845	50.9338	54.6475					popm5_1.004 for analysis.tif	1497.99	60.259	31.652	43.6726	45.9555						394	3291.38	74.614	56.165	64.7357	65.3895						394	PPM POPM.0_00006_1 to analyse.tif	7945.12	126.997	79.656	100.579	103.327
popm15_1.011 to analyse.tif	3508.39	92.476	48.305	66.8358	70.3905					popm5_1.004 for analysis.tif	95.616	11.034	11.034	11.0337	11.034						395	6618.92	108.695	77.533	91.8013	93.114						395	PPM POPM.0_00006_1 to analyse.tif	6028.16	90.928	84.411	87.6088	87.6695
popm15_1.011 to analyse.tif	916.281	46.576	25.048	34.1562	35.812					popm5_1.004 for analysis.tif	4674.57	108.103	55.057	77.1483	81.58						396	2158.08	61.33	44.803	52.4191	53.0665						396	PPM POPM.0_00006_1 to analyse.tif	17481.7	167.063	133.234	149.192	150.149
popm15_1.011 to analyse.tif	638.985	40.136	20.271	28.5234	30.2035					popm5_1.004 for analysis.tif	3697.16	91.454	51.473	68.6103	71.4635						397	9850.02	122.772	102.152	111.989	112.462						397	PPM POPM.0_00006_1 to analyse.tif	253.183	27.426	11.754	17.9545	19.59
popm15_1.011 to analyse.tif	4653.74	121.686	48.694	76.9762	85.19					popm5_1.004 for analysis.tif	11888.3	164.966	91.756	123.031	128.361						398	4581.4	87.905	66.358	76.3756	77.1315						398	PPM POPM.0_00006_1 to analyse.tif	37808.6	291.187	165.321	219.407	228.254
popm15_1.011 to analyse.tif	626.929	34.703	23.002	28.253	28.8525					popm5_1.004 for analysis.tif	1359.88	50.263	34.448	41.6107	42.3555						399	1036.84	38.109	34.642	36.3339	36.3755						399	PPM POPM.0_00006_1 to analyse.tif	55410.9	322.19	218.974	265.615	270.582
popm15_1.011 to analyse.tif	409.915	28.277	18.457	22.8456	23.367					popm5_1.004 for analysis.tif	1869.83	52.87	45.03	48.7929	48.95						400	1338.25	45.239	37.665	41.2785	41.452						400	PPM POPM.0_00006_1 to analyse.tif	13900.9	144.397	122.573	133.039	133.485
popm15_1.011 to analyse.tif	4689.91	105.813	56.433	77.2747	81.123					popm5_1.004 for analysis.tif	881.794	53.749	20.888	33.5073	37.3185						401	241.127	17.853	17.197	17.5218	17.525						401	PPM POPM.0_00006_1 to analyse.tif	2519.77	65.171	49.229	56.6416	57.2
popm15_1.011 to analyse.tif	7945.12	146.234	69.177	100.579	107.706					popm5_1.004 for analysis.tif	95.616	11.034	11.034	11.0337	11.034						402	13539.3	144.947	118.931	131.296	131.939						402	PPM POPM.0_00006_1 to analyse.tif	3351.66	80.022	53.328	65.3259	66.675
popm15_1.011 to analyse.tif	2375.1	69.349	43.606	54.9915	56.4775					popm5_1.004 for analysis.tif	95.616	11.034	11.034	11.0337	11.034						403	5244.5	87.009	76.745	81.7161	81.877						403	PPM POPM.0_00006_1 to analyse.tif	11996	139.377	109.586	123.587	124.482
popm15_1.011 to analyse.tif	180.845	16.177	14.233	15.1743	15.205					popm5_1.004 for analysis.tif	95.616	11.034	11.034	11.0337	11.034						404	8391.2	106.665	100.164	103.364	103.415						404	PPM POPM.0_00006_1 to analyse.tif	2133.97	55.446	49.004	52.1254	52.225
popm15_1.011 to analyse.tif	747.492	39.757	23.939	30.8502	31.848					popm5_1.004 for analysis.tif	2964.1	99.559	37.907	61.433	68.733						405	602.816	33.018	23.246	27.7043	28.132						405	PPM POPM.0_00006_1 to analyse.tif	24896.3	229.723	137.988	178.042	183.856
popm15_1.011 to analyse.tif	7583.43	139.071	69.429	98.2626	104.25					popm5_1.004 for analysis.tif	127.488	14.712	11.034	12.7406	12.873						406	22991.4	178.541	163.96	171.095	171.25						406	PPM POPM.0_00006_1 to analyse.tif	14937.8	145.985	130.283	137.911	138.134
popm15_1.011 to analyse.tif	6389.85	116.707	69.711	90.1988	93.209					popm5_1.004 for analysis.tif	191.233	17.434	13.966	15.604	15.7						407	14371.1	147.254	124.261	135.27	135.757						407	PPM POPM.0_00006_1 to analyse.tif	518.422	31.997	20.629	25.6919	26.313
popm15_1.011 to analyse.tif	1687.89	60.252	35.668	46.3582	47.96					popm5_1.004 for analysis.tif	2061.06	70.759	37.087	51.2272	53.923						408	84.394	13.097	8.204	10.366	10.6505						408	PPM POPM.0_00006_1 to analyse.tif	1362.37	58.946	29.427	41.6488	44.1865
popm15_1.011 to analyse.tif	482.253	26.551	23.126	24.7795	24.8385					popm5_1.004 for analysis.tif	19909.4	195.741	129.505	159.215	162.623						409	4677.85	90.831	65.573	77.1754	78.202						409	PPM POPM.0_00006_1 to analyse.tif	2290.7	55.962	52.118	54.0057	54.04
popm15_1.011 to analyse.tif	747.492	34.809	27.342	30.8502	31.0755					popm5_1.004 for analysis.tif	4355.85	83.524	66.4	74.4718	74.962						410	5449.46	116.04	59.794	83.2975	87.917						410	PPM POPM.0_00006_1 to analyse.tif	1736.11	55.803	39.613	47.0158	47.708
popm15_1.011 to analyse.tif	2170.14	72.883	37.911	52.5653	55.397					popm5_1.004 for analysis.tif	2974.73	96	39.454	61.543	67.727						411	3158.76	69.834	57.591	63.4181	63.7125						411	PPM POPM.0_00006_1 to analyse.tif	3460.17	89.967	48.969	66.3749	69.468
popm15_1.011 to analyse.tif	795.718	36.636	27.654	31.8299	32.145					popm5_1.004 for analysis.tif	3750.28	78.271	61.006	69.1015	69.6385						412	7173.52	106.665	85.629	95.5699	96.147						412	PPM POPM.0_00006_1 to analyse.tif	4605.52	86.672	67.656	76.5763	77.164
popm15_1.011 to analyse.tif	3906.25	116.49	42.696	70.5237	79.593					popm5_1.004 for analysis.tif	16297.3	158.366	131.028	144.05	144.697						413	48.225	7.836	7.836	7.83594	7.836						413	PPM POPM.0_00006_1 to analyse.tif	735.436	33.174	28.227	30.6004	30.7005
popm15_1.011 to analyse.tif	192.901	15.672	15.672	15.6719	15.672					popm5_1.004 for analysis.tif	871.17	35.33	31.396	33.3048	33.363						414	15938.5	173.903	116.694	142.455	145.298						414	PPM POPM.0_00006_1 to analyse.tif	2061.63	58.809	44.635	51.2343	51.722
popm15_1.011 to analyse.tif	7957.18	182.313	55.571	100.655	118.942					popm5_1.004 for analysis.tif	903.043	34.455	33.371	33.9086	33.913						415	1977.24	56.521	44.541	50.1747	50.531						415	PPM POPM.0_00006_1 to analyse.tif	1434.7	50.803	35.957	42.7402	43.38
popm15_1.011 to analyse.tif	7330.25	139.349	66.977	96.6083	103.163					popm5_1.004 for analysis.tif	2294.79	58.862	49.639	54.0539	54.2505						416	1555.27	48.36	40.948	44.4998	44.654						416	PPM POPM.0_00006_1 to analyse.tif	4605.52	82.258	71.287	76.5763	76.7725
popm15_1.011 to analyse.tif	4400.56	104.555	53.589	74.853	79.072					popm5_1.004 for analysis.tif	424.961	23.676	22.853	23.2611	23.2645						417	156.732	15.136	13.184	14.1265	14.16						417	PPM POPM.0_00006_1 to analyse.tif	1446.76	51.816	35.55	42.9194	43.683
popm15_1.011 to analyse.tif	2001.35	72.972	34.92	50.4797	53.946					popm5_1.004 for analysis.tif	201.857	18.09	14.208	16.0316	16.149						418	180.845	18.851	12.215	15.1743	15.533						418	PPM POPM.0_00006_1 to analyse.tif	1989.29	85.55	29.606	50.3274	57.578
popm15_1.011 to analyse.tif	542.535	31.463	21.955	26.2826	26.709					popm5_1.004 for analysis.tif	191.233	17.434	13.966	15.604	15.7						419	20724.8	175.559	150.307	162.443	162.933						419	PPM POPM.0_00006_1 to analyse.tif	16215.8	158.724	130.078	143.689	144.401
popm15_1.011 to analyse.tif	361.69	25.607	17.984	21.4597	21.7955					popm5_1.004 for analysis.tif	244.353	19.34	16.087	17.6386	17.7135						420	8270.64	107.129	98.297	102.618	102.713						420	PPM POPM.0_00006_1 to analyse.tif	9247.2	123.629	95.236	108.508	109.433
popm15_1.011 to analyse.tif	952.45	45.659	26.56	34.8238	36.1095					popm5_1.004 for analysis.tif	23882.8	285.549	106.491	174.381	196.02						421	5015.43	103.238	61.855	79.9115	82.5465						421	PPM POPM.0_00006_1 to analyse.tif	21074.5	195.601	137.181	163.807	166.391
popm15_1.011 to analyse.tif	144.676	15.672	11.754	13.5723	13.713					popm5_1.004 for analysis.tif	1359.88	48.195	35.926	41.6107	42.0605						422	1121.24	41.94	34.039	37.7837	37.9895						422	PPM POPM.0_00006_1 to analyse.tif	5232.45	91.329	72.947	81.6221	82.138
popm15_1.011 to analyse.tif	144.676	15.672	11.754	13.5723	13.713					popm5_1.004 for analysis.tif	3335.95	87.115	48.757	65.1725	67.936						423	747.492	38.612	24.649	30.8502	31.6305						423	PPM POPM.0_00006_1 to analyse.tif	1941.07	50.28	49.154	49.7137	49.717
popm15_1.011 to analyse.tif	349.633	26.56	16.761	21.099	21.6605					popm5_1.004 for analysis.tif	4897.68	94.103	66.267	78.9679	80.185						424	880.112	39.008	28.727	33.4753	33.8675						424	PPM POPM.0_00006_1 to analyse.tif	1374.42	51.334	34.09	41.8326	42.712
popm15_1.011 to analyse.tif	192.901	15.672	15.672	15.6719	15.672					popm5_1.004 for analysis.tif	1466.12	54.29	34.384	43.2055	44.337						425	265.239	19.126	17.657	18.377	18.3915						425	PPM POPM.0_00006_1 to analyse.tif	4038.87	74.79	68.758	71.7109	71.774
popm15_1.011 to analyse.tif	1832.56	72.549	32.161	48.3042	52.355					popm5_1.004 for analysis.tif	4047.76	89.664	57.478	71.7897	73.571						426	144.676	17.053	10.802	13.5723	13.9275						426	PPM POPM.0_00006_1 to analyse.tif	4002.7	85.043	59.927	71.3891	72.485
popm15_1.011 to analyse.tif	940.394	42.725	28.024	34.6027	35.3745					popm5_1.004 for analysis.tif	1604.23	53.055	38.499	45.1948	45.777						427	325.521	24.665	16.804	20.3585	20.7345						427	PPM POPM.0_00006_1 to analyse.tif	470.197	30.355	19.723	24.4678	25.039
popm15_1.011 to analyse.tif	3966.53	118.819	42.505	71.0658	80.662					popm5_1.004 for analysis.tif	371.841	35.565	13.312	21.7587	24.4385						428	2772.95	67.977	51.939	59.4192	59.958						428	PPM POPM.0_00006_1 to analyse.tif	1290.03	47.463	34.606	40.528	41.0345
popm15_1.011 to analyse.tif	241.127	19.59	15.672	17.5218	17.631					popm5_1.004 for analysis.tif	169.984	14.712	14.712	14.7116	14.712						429	5015.43	94.841	67.332	79.9115	81.0865						429	PPM POPM.0_00006_1 to analyse.tif	1820.51	53.454	43.363	48.145	48.4085
popm15_1.011 to analyse.tif	1482.93	60.25	31.338	43.4526	45.794					popm5_1.004 for analysis.tif	4323.98	101.289	54.354	74.1988	77.8215						430	928.337	37.164	31.805	34.3802	34.4845						430	PPM POPM.0_00006_1 to analyse.tif	783.661	36.191	27.57	31.5878	31.8805
popm15_1.011 to analyse.tif	108.507	11.754	11.754	11.754	11.754					popm5_1.004 for analysis.tif	212.481	20.247	13.362	16.4481	16.8045						431	28633.8	256.204	142.299	190.939	199.252						431	PPM POPM.0_00006_1 to analyse.tif	3773.63	74.481	64.51	69.3162	69.4955
popm15_1.011 to analyse.tif	180.845	19.59	11.754	15.1743	15.672					popm5_1.004 for analysis.tif	584.322	47.861	15.545	27.276	31.703						432	2772.95	66.136	53.384	59.4192	59.76						432	PPM POPM.0_00006_1 to analyse.tif	5304.78	105.18	64.216	82.1843	84.698
popm15_1.011 to analyse.tif	5473.57	109.001	63.937	83.4816	86.469					popm5_1.004 for analysis.tif	424.961	33.941	15.942	23.2611	24.9415						433	8511.77	109.405	99.059	104.103	104.232						433	PPM POPM.0_00006_1 to analyse.tif	13864.8	155.997	113.163	132.865	134.58
popm15_1.011 to analyse.tif	9042.25	125.889	91.453	107.298	108.671					popm5_1.004 for analysis.tif	2369.16	88.821	33.961	54.9228	61.391						434	8089.8	112.691	91.403	101.49	102.047						434	PPM POPM.0_00006_1 to analyse.tif	9898.25	126.586	99.56	112.262	113.073
popm15_1.011 to analyse.tif	13430.7	152.439	112.179	130.769	132.309					popm5_1.004 for analysis.tif	3357.19	87.833	48.666	65.3798	68.2495						435	3653.07	71.963	64.633	68.2	68.298						435	PPM POPM.0_00006_1 to analyse.tif	361.69	30.104	15.297	21.4597	22.7005
popm15_1.011 to analyse.tif	409.915	27.319	19.105	22.8456	23.212					popm5_1.004 for analysis.tif	3219.08	114.007	35.951	64.0208	74.979						436	3954.47	82.393	61.109	70.9577	71.751						436	PPM POPM.0_00006_1 to analyse.tif	4292.05	80.969	67.493	73.9244	74.231
popm15_1.011 to analyse.tif	4810.48	104.005	58.89	78.2617	81.4475					popm5_1.004 for analysis.tif	329.345	24.602	17.045	20.4777	20.8235						437	120.563	14.06	10.918	12.3897	12.489						437	PPM POPM.0_00006_1 to analyse.tif	3339.6	82.367	51.624	65.2083	66.9955
popm15_1.011 to analyse.tif	241.127	19.59	15.672	17.5218	17.631					popm5_1.004 for analysis.tif	4005.26	98.235	51.913	71.4119	75.074						438	5280.67	90.04	74.673	81.9973	82.3565						438	PPM POPM.0_00006_1 to analyse.tif	19410.7	166.666	148.287	157.208	157.476
popm15_1.011 to analyse.tif	241.127	19.59	15.672	17.5218	17.631					popm5_1.004 for analysis.tif	3803.4	114.771	42.194	69.5891	78.4825						439	6715.37	103.594	82.536	92.4678	93.065						439	PPM POPM.0_00006_1 to analyse.tif	180.845	16.177	14.233	15.1743	15.205
popm15_1.011 to analyse.tif	4460.84	104.27	54.471	75.3639	79.3705					popm5_1.004 for analysis.tif	1179.27	44.201	33.969	38.7491	39.085						440	795.718	32.806	30.883	31.8299	31.8445						440	PPM POPM.0_00006_1 to analyse.tif	2555.94	67.9	47.928	57.0467	57.914
popm15_1.011 to analyse.tif	2785.01	85.97	41.247	59.5482	63.6085					popm5_1.004 for analysis.tif	637.442	32.004	25.36	28.4889	28.682						441	96.451	12.283	9.998	11.0818	11.1405						441	PPM POPM.0_00006_1 to analyse.tif	6932.39	100.225	88.068	93.95	94.1465
popm15_1.011 to analyse.tif	4870.76	116.244	53.35	78.7505	84.797					popm5_1.004 for analysis.tif	956.163	40.015	30.424	34.8916	35.2195						442	3110.53	69.295	57.154	62.9322	63.2245						442	PPM POPM.0_00006_1 to analyse.tif	5690.59	107.774	67.229	85.1204	87.5015
popm15_1.011 to analyse.tif	144.676	15.672	11.754	13.5723	13.713					popm5_1.004 for analysis.tif	2910.98	99.016	37.432	60.8801	68.224						443	3339.6	83.028	51.213	65.2083	67.1205						443	PPM POPM.0_00006_1 to analyse.tif	952.45	37.198	32.601	34.8238	34.8995
popm15_1.011 to analyse.tif	108.507	11.754	11.754	11.754	11.754					popm5_1.004 for analysis.tif	3165.96	72.185	55.843	63.4904	64.014						444	7643.71	117.372	82.918	98.6523	100.145						444	PPM POPM.0_00006_1 to analyse.tif	7486.98	135.079	70.571	97.6357	102.825
popm15_1.011 to analyse.tif	3653.07	88.05	52.825	68.2	70.4375					popm5_1.004 for analysis.tif	786.178	34.042	29.405	31.6385	31.7235						445	3544.56	76.411	59.063	67.1794	67.737						445	PPM POPM.0_00006_1 to analyse.tif	19362.5	196.926	125.189	157.013	161.058
popm15_1.011 to analyse.tif	1663.77	56.648	37.395	46.0259	47.0215					popm5_1.004 for analysis.tif	212.481	18.389	14.712	16.4481	16.5505						446	1350.31	48.304	35.593	41.4641	41.9485						446	PPM POPM.0_00006_1 to analyse.tif	5268.61	98.268	68.264	81.9037	83.266
popm15_1.011 to analyse.tif	2869.41	83.965	43.512	60.4437	63.7385					popm5_1.004 for analysis.tif	5673.23	118.316	61.051	84.9905	89.6835						447	7908.95	129.655	77.668	100.349	103.662						447	PPM POPM.0_00006_1 to analyse.tif	3050.25	78.371	49.556	62.3194	63.9635
popm15_1.011 to analyse.tif	5389.18	111.244	61.682	82.8355	86.463					popm5_1.004 for analysis.tif	2432.9	63.101	49.091	55.6567	56.096						448	10645.7	120.908	112.106	116.424	116.507						448	PPM POPM.0_00006_1 to analyse.tif	3821.86	72.284	67.319	69.7577	69.8015
popm15_1.011 to analyse.tif	3616.9	85.203	54.05	67.8615	69.6265					popm5_1.004 for analysis.tif	13811.2	219.289	80.191	132.609	149.74						449	14624.3	143.779	129.506	136.456	136.642						449	PPM POPM.0_00006_1 to analyse.tif	1820.51	51.609	44.913	48.145	48.261
popm15_1.011 to analyse.tif	482.253	25.647	23.942	24.7795	24.7945					popm5_1.004 for analysis.tif	701.186	34.274	26.049	29.8794	30.1615						450	24281.4	195.875	157.836	175.83	176.856						450	PPM POPM.0_00006_1 to analyse.tif	675.154	36.186	23.756	29.3195	29.971
popm15_1.011 to analyse.tif	831.887	46.457	22.799	32.5452	34.628					popm5_1.004 for analysis.tif	318.721	22.289	18.207	20.1447	20.248						451	9657.12	116.6	105.453	110.887	111.026						451	PPM POPM.0_00006_1 to analyse.tif	2423.32	58.938	52.352	55.547	55.645
popm15_1.011 to analyse.tif	9825.91	148.367	84.323	111.851	116.345					popm5_1.004 for analysis.tif	4685.2	120.388	49.551	77.2359	84.9695						452	5823.21	94.775	78.231	86.1066	86.503						452	PPM POPM.0_00006_1 to analyse.tif	108.507	11.754	11.754	11.754	11.754
popm15_1.011 to analyse.tif	1458.82	65.448	28.38	43.0978	46.914					popm5_1.004 for analysis.tif	14788.6	161.272	116.756	137.221	139.014						453	4689.91	96.875	61.64	77.2747	79.2575						453	PPM POPM.0_00006_1 to analyse.tif	964.506	40.078	30.641	35.0435	35.3595
popm15_1.011 to analyse.tif	470.197	27.137	22.061	24.4678	24.599					popm5_1.004 for analysis.tif	2326.66	64.553	45.891	54.428	55.222						454	2363.04	68.066	44.203	54.8518	56.1345						454	PPM POPM.0_00006_1 to analyse.tif	3713.35	90.053	52.502	68.7604	71.2775
popm15_1.011 to analyse.tif	325.521	22.398	18.505	20.3585	20.4515					popm5_1.004 for analysis.tif	2719.75	80.461	43.038	58.8464	61.7495						455	759.549	35.16	27.505	31.098	31.3325						455	PPM POPM.0_00006_1 to analyse.tif	3339.6	80.539	52.796	65.2083	66.6675
popm15_1.011 to analyse.tif	2941.74	90.916	41.198	61.2009	66.057					popm5_1.004 for analysis.tif	191.233	18.21	13.371	15.604	15.7905						456	192.901	18.415	13.338	15.6719	15.8765						456	PPM POPM.0_00006_1 to analyse.tif	482.253	29.023	21.156	24.7795	25.0895
popm15_1.011 to analyse.tif	313.465	23.978	16.645	19.9779	20.3115					popm5_1.004 for analysis.tif	95.616	11.034	11.034	11.0337	11.034						457	4280	89.057	61.191	73.8205	75.124						457	PPM POPM.0_00006_1 to analyse.tif	5690.59	129.084	56.13	85.1204	92.607
popm15_1.011 to analyse.tif	1422.65	56.798	31.891	42.5602	44.3445					popm5_1.004 for analysis.tif	563.074	31.448	22.797	26.7755	27.1225						458	3339.6	87.466	48.614	65.2083	68.04						458	PPM POPM.0_00006_1 to analyse.tif	9512.44	127.439	95.038	110.053	111.238
popm15_1.011 to analyse.tif	638.985	33.833	24.047	28.5234	28.94					popm5_1.004 for analysis.tif	4993.29	121.719	52.232	79.735	86.9755						459	1205.63	44.532	34.471	39.1799	39.5015						459	PPM POPM.0_00006_1 to analyse.tif	855.999	36.877	29.555	33.0135	33.216
popm15_1.011 to analyse.tif	2568	77.994	41.922	57.1811	59.958					popm5_1.004 for analysis.tif	9412.89	191.725	62.511	109.475	127.118						460	2387.15	61.597	49.343	55.1309	55.47						460	PPM POPM.0_00006_1 to analyse.tif	3062.31	66.216	58.884	62.4424	62.55
popm15_1.011 to analyse.tif	5738.81	118.378	61.725	85.4803	90.0515					popm5_1.004 for analysis.tif	1795.46	63.26	36.137	47.8127	49.6985						461	5316.84	122.913	55.076	82.2777	88.9945						461	PPM POPM.0_00006_1 to analyse.tif	2001.35	59.07	43.139	50.4797	51.1045
popm15_1.011 to analyse.tif	771.605	35.09	27.997	31.3439	31.5435					popm5_1.004 for analysis.tif	191.233	18.21	13.371	15.604	15.7905						462	409.915	24.004	21.743	22.8456	22.8735						462	PPM POPM.0_00006_1 to analyse.tif	1651.72	51.903	40.519	45.8588	46.211
popm15_1.011 to analyse.tif	10838.6	140.53	98.201	117.474	119.365					popm5_1.004 for analysis.tif	8616.09	119.743	91.616	104.739	105.679						463	1097.13	45.016	31.031	37.3752	38.0235						463	PPM POPM.0_00006_1 to analyse.tif	3315.49	89.057	47.401	64.9724	68.229
popm15_1.011 to analyse.tif	819.83	36.973	28.233	32.3085	32.603					popm5_1.004 for analysis.tif	478.081	26.499	22.971	24.6721	24.735						464	180.845	16.177	14.233	15.1743	15.205						464	PPM POPM.0_00006_1 to analyse.tif	32286.8	215.527	190.736	202.753	203.131
popm15_1.011 to analyse.tif	6908.27	142.121	61.89	93.7864	102.006					popm5_1.004 for analysis.tif	329.345	22.318	18.789	20.4777	20.5535						465	13201.7	144.285	116.498	129.649	130.392						465	PPM POPM.0_00006_1 to analyse.tif	2435.38	73.763	42.038	55.685	57.9005
popm15_1.011 to analyse.tif	12249.2	128.577	121.298	124.885	124.938					popm5_1.004 for analysis.tif	722.434	34.274	26.838	30.3287	30.556						466	1265.91	47.735	33.766	40.1474	40.7505						466	PPM POPM.0_00006_1 to analyse.tif	5702.64	90.041	80.639	85.2105	85.34
popm15_1.011 to analyse.tif	3508.39	106.144	42.084	66.8358	74.114					popm5_1.004 for analysis.tif	191.233	18.279	13.32	15.604	15.7995						467	1422.65	54.882	33.005	42.5602	43.9435						467	PPM POPM.0_00006_1 to analyse.tif	4557.29	124.267	46.694	76.1743	85.4805
popm15_1.011 to analyse.tif	8825.23	141.262	79.544	106.003	110.403					popm5_1.004 for analysis.tif	169.984	14.712	14.712	14.7116	14.712						468	2423.32	57.312	53.837	55.547	55.5745						468	PPM POPM.0_00006_1 to analyse.tif	4183.55	92.298	57.711	72.984	75.0045
popm15_1.011 to analyse.tif	41714.9	315.871	168.148	230.463	242.01					popm5_1.004 for analysis.tif	4632.08	111.168	53.053	76.7968	82.1105						469	9415.99	162.783	73.649	109.493	118.216						469	PPM POPM.0_00006_1 to analyse.tif	1687.89	49.125	43.747	46.3582	46.436
popm15_1.011 to analyse.tif	38712.9	273.254	180.384	222.015	226.819					popm5_1.004 for analysis.tif	2177.93	69.766	39.747	52.6595	54.7565						470	2531.83	61.365	52.532	56.777	56.9485						470	PPM POPM.0_00006_1 to analyse.tif	2375.1	61.425	49.232	54.9915	55.3285
popm15_1.011 to analyse.tif	855.999	34.104	31.958	33.0135	33.031					popm5_1.004 for analysis.tif	95.616	11.034	11.034	11.0337	11.034						471	1169.46	42.811	34.781	38.5877	38.796						471	PPM POPM.0_00006_1 to analyse.tif	1916.96	52.385	46.593	49.4039	49.489
popm15_1.011 to analyse.tif	108.507	11.754	11.754	11.754	11.754					popm5_1.004 for analysis.tif	796.802	33.958	29.876	31.8515	31.917						472	3303.43	74.73	56.283	64.8542	65.5065						472	PPM POPM.0_00006_1 to analyse.tif	5473.57	92.356	75.46	83.4816	83.908
popm15_1.011 to analyse.tif	3315.49	90.085	46.86	64.9724	68.4725					popm5_1.004 for analysis.tif	3420.94	85.365	51.024	65.9976	68.1945						473	5172.16	94.039	70.028	81.1505	82.0335						473	PPM POPM.0_00006_1 to analyse.tif	2170.14	56.14	49.218	52.5653	52.679
popm15_1.011 to analyse.tif	1241.8	48.56	32.56	39.7632	40.56					popm5_1.004 for analysis.tif	95.616	11.034	11.034	11.0337	11.034						474	1133.3	39.745	36.305	37.9863	38.025						474	PPM POPM.0_00006_1 to analyse.tif	1097.13	52.333	26.693	37.3752	39.513
popm15_1.011 to analyse.tif	48177.1	376.191	163.058	247.671	269.625					popm5_1.004 for analysis.tif	1678.6	57.18	37.378	46.2305	47.279						475	675.154	29.537	29.103	29.3195	29.32						475	PPM POPM.0_00006_1 to analyse.tif	108.507	11.754	11.754	11.754	11.754
popm15_1.011 to analyse.tif	253.183	22.336	14.432	17.9545	18.384					popm5_1.004 for analysis.tif	11367.7	206.07	70.238	120.307	138.154						476	4328.22	109.902	50.143	74.2352	80.0225						476	PPM POPM.0_00006_1 to analyse.tif	783.661	40.262	24.782	31.5878	32.522
popm15_1.011 to analyse.tif	578.704	33.654	21.894	27.1446	27.774					popm5_1.004 for analysis.tif	169.984	14.712	14.712	14.7116	14.712						477	3592.78	73.853	61.94	67.6349	67.8965						477	PPM POPM.0_00006_1 to analyse.tif	8547.94	109.728	99.186	104.324	104.457
popm15_1.011 to analyse.tif	6992.67	118.594	75.074	94.3576	96.834					popm5_1.004 for analysis.tif	1901.7	65.652	36.881	49.2069	51.2665						478	1133.3	40.689	35.463	37.9863	38.076						478	PPM POPM.0_00006_1 to analyse.tif	4641.69	101.569	58.187	76.8764	79.878
popm15_1.011 to analyse.tif	1543.21	65.069	30.197	44.3269	47.633					popm5_1.004 for analysis.tif	159.36	15.186	13.361	14.2444	14.2735						479	13165.5	143.175	117.079	129.471	130.127						479	PPM POPM.0_00006_1 to analyse.tif	638.985	37.595	21.641	28.5234	29.618
popm15_1.011 to analyse.tif	1085.07	45.597	30.299	37.1693	37.948					popm5_1.004 for analysis.tif	339.969	31.792	13.616	20.8053	22.704						480	10718.1	150.457	90.702	116.819	120.579						480	PPM POPM.0_00006_1 to analyse.tif	4388.5	86.177	64.839	74.7504	75.508
popm15_1.011 to analyse.tif	458.14	26.164	22.295	24.1521	24.2295					popm5_1.004 for analysis.tif	871.17	34.131	32.499	33.3048	33.315						481	16625.7	171.105	123.716	145.494	147.41						481	PPM POPM.0_00006_1 to analyse.tif	795.718	39.011	25.971	31.8299	32.491
popm15_1.011 to analyse.tif	108.507	11.754	11.754	11.754	11.754					popm5_1.004 for analysis.tif	6576.27	178.312	46.958	91.5051	112.635						482	72.338	11.754	7.836	9.59707	9.795						482	PPM POPM.0_00006_1 to analyse.tif	1712	55.948	38.961	46.6882	47.4545
popm15_1.011 to analyse.tif	2712.67	74.325	46.47	58.7698	60.3975					popm5_1.004 for analysis.tif	8201.75	149.64	69.786	102.19	109.713						483	11622.3	130.177	113.676	121.647	121.927						483	PPM POPM.0_00006_1 to analyse.tif	1687.89	56.137	38.283	46.3582	47.21
popm15_1.011 to analyse.tif	6245.18	121.827	65.269	89.1718	93.548					popm5_1.004 for analysis.tif	5407.63	122.676	56.125	82.9772	89.4005						484	9693.29	120.956	102.036	111.094	111.496						484	PPM POPM.0_00006_1 to analyse.tif	470.197	26.514	22.58	24.4678	24.547
popm15_1.011 to analyse.tif	1844.62	66.11	35.526	48.4628	50.818					popm5_1.004 for analysis.tif	223.105	23.628	12.022	16.8543	17.825						485	916.281	36.351	32.094	34.1562	34.2225						485	PPM POPM.0_00006_1 to analyse.tif	385.802	28.82	17.044	22.1635	22.932
popm15_1.011 to analyse.tif	1675.83	65.444	32.604	46.1924	49.024					popm5_1.004 for analysis.tif	9529.75	150.307	80.726	110.153	115.516						486	1326.2	46.169	36.574	41.0922	41.3715						486	PPM POPM.0_00006_1 to analyse.tif	2278.65	69.179	41.938	53.8634	55.5585
popm15_1.011 to analyse.tif	5557.97	117.139	60.412	84.1227	88.7755					popm5_1.004 for analysis.tif	1285.51	48.529	33.727	40.4569	41.128						487	5557.97	99.7	70.979	84.1227	85.3395						487	PPM POPM.0_00006_1 to analyse.tif	3110.53	66.542	59.518	62.9322	63.03
popm15_1.011 to analyse.tif	1531.15	50.015	38.979	44.1535	44.497					popm5_1.004 for analysis.tif	616.194	32.935	23.822	28.0101	28.3785						488	48.225	7.836	7.836	7.83594	7.836						488	PPM POPM.0_00006_1 to analyse.tif	3821.86	76.257	63.812	69.7577	70.0345
popm15_1.011 to analyse.tif	10585.5	162.962	82.705	116.094	122.833					popm5_1.004 for analysis.tif	7415.57	126.499	74.639	97.169	100.569						489	6160.78	111.448	70.384	88.5673	90.916						489	PPM POPM.0_00006_1 to analyse.tif	4870.76	90.914	68.215	78.7505	79.5645
popm15_1.011 to analyse.tif	590.76	28.677	26.229	27.4259	27.453					popm5_1.004 for analysis.tif	828.674	37.874	27.859	32.4823	32.8665						490	1314.14	61.325	27.284	40.905	44.3045						490	PPM POPM.0_00006_1 to analyse.tif	3424	81.611	53.419	66.0271	67.515
popm15_1.011 to analyse.tif	723.38	40.62	22.674	30.3486	31.647					popm5_1.004 for analysis.tif	1551.11	55.723	35.442	44.4402	45.5825						491	1543.21	46.593	42.171	44.3269	44.382						491	PPM POPM.0_00006_1 to analyse.tif	12080.4	167.151	92.02	124.021	129.585
popm15_1.011 to analyse.tif	11320.9	234.864	61.373	120.059	148.119					popm5_1.004 for analysis.tif	13131.3	175.978	95.008	129.303	135.493						492	494.309	29.396	21.41	25.0873	25.403						492	PPM POPM.0_00006_1 to analyse.tif	2616.22	102.029	32.648	57.7155	67.3385
popm15_1.011 to analyse.tif	180.845	16.177	14.233	15.1743	15.205					popm5_1.004 for analysis.tif	3729.03	90.926	52.218	68.9054	71.572						493	6160.78	121.157	64.744	88.5673	92.9505						493	PPM POPM.0_00006_1 to analyse.tif	1748.17	56.693	39.261	47.1788	47.977
popm15_1.011 to analyse.tif	1856.67	74.883	31.569	48.6209	53.226					popm5_1.004 for analysis.tif	339.969	27.053	16	20.8053	21.5265						494	9825.91	137.725	90.839	111.851	114.282						494	PPM POPM.0_00006_1 to analyse.tif	1543.21	53.406	36.791	44.3269	45.0985
popm15_1.011 to analyse.tif	144.676	15.672	11.754	13.5723	13.713					popm5_1.004 for analysis.tif	2847.24	77.658	46.682	60.2098	62.17						495	434.028	24.087	22.943	23.5079	23.515						495	PPM POPM.0_00006_1 to analyse.tif	566.647	28.8	25.051	26.8603	26.9255
popm15_1.011 to analyse.tif	265.239	23.938	14.108	18.377	19.023					popm5_1.004 for analysis.tif	191.233	17.434	13.966	15.604	15.7						496	1941.07	53.255	46.407	49.7137	49.831						496	PPM POPM.0_00006_1 to analyse.tif	2592.11	81.244	40.623	57.4489	60.9335
popm15_1.011 to analyse.tif	349.633	23.017	19.341	21.099	21.179					popm5_1.004 for analysis.tif	2517.89	67.2	47.707	56.6205	57.4535						497	1145.35	39.434	36.981	38.1878	38.2075						497	PPM POPM.0_00006_1 to analyse.tif	18675.3	170.258	139.659	154.201	154.959
popm15_1.011 to analyse.tif	229.07	19.271	15.135	17.0781	17.203					popm5_1.004 for analysis.tif	15064.9	162.145	118.297	138.496	140.221						498	7957.18	106.717	94.937	100.655	100.827						498	PPM POPM.0_00006_1 to analyse.tif	2387.15	75.95	40.018	55.1309	57.984
popm15_1.011 to analyse.tif	2242.48	76.916	37.121	53.4342	57.0185					popm5_1.004 for analysis.tif	1593.61	60.811	33.366	45.0449	47.0885						499	5099.83	104.03	62.418	80.5811	83.224						499	PPM POPM.0_00006_1 to analyse.tif	1603.49	53.167	38.4	45.1844	45.7835
popm15_1.011 to analyse.tif	108.507	11.754	11.754	11.754	11.754					popm5_1.004 for analysis.tif	424.961	26.552	20.378	23.2611	23.465						500	373.746	25.556	18.621	21.8144	22.0885						500	PPM POPM.0_00006_1 to analyse.tif	2121.91	53.511	50.489	51.9779	52
popm15_1.011 to analyse.tif	7426.7	146.252	64.655	97.2418	105.454					popm5_1.004 for analysis.tif	860.546	34.166	32.07	33.1011	33.118						501	3966.53	92.07	54.853	71.0658	73.4615						501	PPM POPM.0_00006_1 to analyse.tif	759.549	53.49	18.08	31.098	35.785
popm15_1.011 to analyse.tif	1627.6	67.485	30.708	45.5229	49.0965					popm5_1.004 for analysis.tif	8201.75	156.104	66.896	102.19	111.5						502	229.07	18.405	15.847	17.0781	17.126						502	PPM POPM.0_00006_1 to analyse.tif	3894.19	74.572	66.49	70.4148	70.531
popm15_1.011 to analyse.tif	3616.9	105.288	43.739	67.8615	74.5135					popm5_1.004 for analysis.tif	254.977	18.822	17.248	18.018	18.035						503	470.197	28.412	21.071	24.4678	24.7415						503	PPM POPM.0_00006_1 to analyse.tif	4521.12	110.462	52.113	75.8715	81.2875
popm15_1.011 to analyse.tif	1904.9	71.288	34.022	49.2483	52.655					popm5_1.004 for analysis.tif	95.616	11.034	11.034	11.0337	11.034						504	25113.3	194.381	164.498	178.816	179.44						504	PPM POPM.0_00006_1 to analyse.tif	3906.25	76.939	64.643	70.5237	70.791
popm15_1.011 to analyse.tif	23413.4	227.979	130.762	172.658	179.37					popm5_1.004 for analysis.tif	318.721	21.281	19.069	20.1447	20.175						505	3749.52	83.657	57.067	69.0944	70.362						505	PPM POPM.0_00006_1 to analyse.tif	5280.67	91.051	73.844	81.9973	82.4475
popm15_1.011 to analyse.tif	518.422	29.888	22.085	25.6919	25.9865					popm5_1.004 for analysis.tif	244.353	19.022	16.355	17.6386	17.6885						506	5545.91	109.59	64.433	84.0314	87.0115						506	PPM POPM.0_00006_1 to analyse.tif	12815.9	159.77	102.133	127.741	130.952
popm15_1.011 to analyse.tif	554.591	32.782	21.54	26.5731	27.161					popm5_1.004 for analysis.tif	6725.01	113.145	75.678	92.5341	94.4115						507	711.323	35.724	25.353	30.0946	30.5385						507	PPM POPM.0_00006_1 to analyse.tif	27729.6	239.192	147.607	187.9	193.399
popm15_1.011 to analyse.tif	578.704	29.567	24.92	27.1446	27.2435					popm5_1.004 for analysis.tif	6894.99	144.336	60.823	93.6963	102.58						508	1820.51	67.069	34.561	48.145	50.815						508	PPM POPM.0_00006_1 to analyse.tif	4087.09	86.642	60.061	72.1378	73.3515
popm15_1.011 to analyse.tif	3520.45	90.935	49.292	66.9506	70.1135					popm5_1.004 for analysis.tif	95.616	11.034	11.034	11.0337	11.034						509	759.549	41.038	23.566	31.098	32.302						509	PPM POPM.0_00006_1 to analyse.tif	1916.96	59.936	40.722	49.4039	50.329
popm15_1.011 to analyse.tif	108.507	11.754	11.754	11.754	11.754					popm5_1.004 for analysis.tif	308.097	24.329	16.124	19.8061	20.2265						510	1133.3	44.665	32.306	37.9863	38.4855						510	PPM POPM.0_00006_1 to analyse.tif	2929.69	74.028	50.389	61.0753	62.2085
popm15_1.011 to analyse.tif	11562	162.059	90.839	121.331	126.449					popm5_1.004 for analysis.tif	13035.7	160.142	103.643	128.832	131.892						511	5292.73	100.89	66.795	82.0909	83.8425						511	PPM POPM.0_00006_1 to analyse.tif	6365.74	105.67	76.702	90.0284	91.186
popm15_1.011 to analyse.tif	1386.48	62.187	28.387	42.0157	45.287					popm5_1.004 for analysis.tif	3867.15	112.712	43.685	70.1699	78.1985						512	1157.41	40.84	36.084	38.3882	38.462						512	PPM POPM.0_00006_1 to analyse.tif	6799.77	100.555	86.1	93.047	93.3275
popm15_1.011 to analyse.tif	5123.94	116.901	55.808	80.7713	86.3545					popm5_1.004 for analysis.tif	807.426	38.787	26.505	32.0632	32.646						513	16047	177.944	114.821	142.939	146.382						513	PPM POPM.0_00006_1 to analyse.tif	1796.39	54.788	41.747	47.8251	48.2675
popm15_1.011 to analyse.tif	5582.08	129.19	55.015	84.305	92.1025					popm5_1.004 for analysis.tif	127.488	14.712	11.034	12.7406	12.873						514	3544.56	76.22	59.211	67.1794	67.7155						514	PPM POPM.0_00006_1 to analyse.tif	638.985	32.747	24.845	28.5234	28.796
popm15_1.011 to analyse.tif	2254.53	89.48	32.08	53.5776	60.78					popm5_1.004 for analysis.tif	2730.38	89.933	38.656	58.9612	64.2945						515	6293.4	97.822	81.914	89.5155	89.868						515	PPM POPM.0_00006_1 to analyse.tif	8933.74	123.013	92.468	106.653	107.74
popm15_1.011 to analyse.tif	602.816	35.928	21.363	27.7043	28.6455					popm5_1.004 for analysis.tif	988.035	41.881	30.037	35.4684	35.959						516	6860.05	106.096	82.326	93.4585	94.211						516	PPM POPM.0_00006_1 to analyse.tif	5135.99	87.541	74.701	80.8663	81.121
popm15_1.011 to analyse.tif	1458.82	62.441	29.747	43.0978	46.094					popm5_1.004 for analysis.tif	467.457	31.287	19.023	24.3964	25.155						517	5292.73	93.259	72.26	82.0909	82.7595						517	PPM POPM.0_00006_1 to analyse.tif	108.507	11.754	11.754	11.754	11.754
popm15_1.011 to analyse.tif	265.239	20.855	16.193	18.377	18.524					popm5_1.004 for analysis.tif	244.353	17.709	17.568	17.6386	17.6385						518	1241.8	49.001	32.267	39.7632	40.634						518	PPM POPM.0_00006_1 to analyse.tif	11537.9	144.738	101.497	121.204	123.118
popm15_1.011 to analyse.tif	518.422	31.348	21.056	25.6919	26.202					popm5_1.004 for analysis.tif	7723.67	156.342	62.901	99.167	109.622						519	1482.93	48.298	39.093	43.4526	43.6955						519	PPM POPM.0_00006_1 to analyse.tif	10030.9	127.841	99.903	113.012	113.872
popm15_1.011 to analyse.tif	2712.67	93.369	36.992	58.7698	65.1805					popm5_1.004 for analysis.tif	169.984	18.968	11.41	14.7116	15.189						520	2664.45	61.134	55.493	58.245	58.3135						520	PPM POPM.0_00006_1 to analyse.tif	4533.18	101.758	56.721	75.9725	79.2395
popm15_1.011 to analyse.tif	988.619	69.993	17.984	35.4789	43.9885					popm5_1.004 for analysis.tif	1806.09	72.414	31.756	47.9539	52.085						521	361.69	27.91	16.5	21.4597	22.205						521	PPM POPM.0_00006_1 to analyse.tif	11212.4	166.077	85.961	119.482	126.019
popm15_1.011 to analyse.tif	108.507	11.754	11.754	11.754	11.754					popm5_1.004 for analysis.tif	159.36	15.186	13.361	14.2444	14.2735						522	1965.18	62.872	39.798	50.0215	51.335						522	PPM POPM.0_00006_1 to analyse.tif	651.042	36.665	22.608	28.7912	29.6365
popm15_1.011 to analyse.tif	180.845	16.177	14.233	15.1743	15.205					popm5_1.004 for analysis.tif	2889.74	64.753	56.821	60.6575	60.787						523	4677.85	82.753	71.973	77.1754	77.363						523	PPM POPM.0_00006_1 to analyse.tif	2833.24	61.124	59.018	60.0616	60.071
popm15_1.011 to analyse.tif	711.323	40.464	22.383	30.0946	31.4235					popm5_1.004 for analysis.tif	584.322	32.997	22.547	27.276	27.772						524	2073.69	56.387	46.825	51.3839	51.606						524	PPM POPM.0_00006_1 to analyse.tif	1880.79	57.323	41.776	48.9356	49.5495
popm15_1.011 to analyse.tif	542.535	32.501	21.254	26.2826	26.8775					popm5_1.004 for analysis.tif	286.849	33.101	11.034	19.1109	22.0675						525	6389.85	110.245	73.797	90.1988	92.021						525	PPM POPM.0_00006_1 to analyse.tif	434.028	30.11	18.354	23.5079	24.232
popm15_1.011 to analyse.tif	253.183	27.426	11.754	17.9545	19.59					popm5_1.004 for analysis.tif	446.209	24.451	23.236	23.8355	23.8435						526	3580.73	73.01	62.445	67.5213	67.7275						526	PPM POPM.0_00006_1 to analyse.tif	602.816	33.727	22.757	27.7043	28.242
popm15_1.011 to analyse.tif	253.183	27.426	11.754	17.9545	19.59					popm5_1.004 for analysis.tif	2199.17	87.646	31.947	52.9158	59.7965						527	8294.75	125.209	84.348	102.768	104.779						527	PPM POPM.0_00006_1 to analyse.tif	2387.15	62.22	48.85	55.1309	55.535
popm15_1.011 to analyse.tif	217.014	23.508	11.754	16.6226	17.631					popm5_1.004 for analysis.tif	1328	48.749	34.685	41.1202	41.717						528	5099.83	93.875	69.17	80.5811	81.5225						528	PPM POPM.0_00006_1 to analyse.tif	3086.42	72.962	53.86	62.6878	63.411
popm15_1.011 to analyse.tif	795.718	86.196	11.754	31.8299	48.975					popm5_1.004 for analysis.tif	28546.8	291.661	124.62	190.649	208.141						529	1675.83	46.934	45.463	46.1924	46.1985						529	PPM POPM.0_00006_1 to analyse.tif	7402.59	116.983	80.569	97.0838	98.776
popm15_1.011 to analyse.tif	3918.31	92.15	54.14	70.6325	73.145					popm5_1.004 for analysis.tif	7883.03	134.537	74.604	100.185	104.571						530	19868.8	173.34	145.943	159.053	159.642						530	PPM POPM.0_00006_1 to analyse.tif	4472.9	94.755	60.103	75.4657	77.429
popm15_1.011 to analyse.tif	2483.6	69.317	45.62	56.2337	57.4685					popm5_1.004 for analysis.tif	95.616	11.034	11.034	11.0337	11.034						531	7185.57	97.922	93.431	95.6502	95.6765						531	PPM POPM.0_00006_1 to analyse.tif	9030.19	132.87	86.533	107.227	109.702
popm15_1.011 to analyse.tif	289.352	31.344	11.754	19.1941	21.549					popm5_1.004 for analysis.tif	127.488	14.712	11.034	12.7406	12.873						532	5160.11	93.28	70.434	81.0559	81.857						532	PPM POPM.0_00006_1 to analyse.tif	1748.17	51.527	43.198	47.1788	47.3625
popm15_1.011 to analyse.tif	1157.41	48.212	30.566	38.3882	39.389					popm5_1.004 for analysis.tif	2517.89	78.195	40.999	56.6205	59.597						533	1193.58	43.421	34.999	38.9835	39.21						533	PPM POPM.0_00006_1 to analyse.tif	7812.5	125.667	79.155	99.7356	102.411
popm15_1.011 to analyse.tif	217.014	23.508	11.754	16.6226	17.631					popm5_1.004 for analysis.tif	159.36	18.389	11.034	14.2444	14.7115						534	3014.08	94.412	40.648	61.9488	67.53						534	PPM POPM.0_00006_1 to analyse.tif	7523.15	125.93	76.064	97.8712	100.997
popm15_1.011 to analyse.tif	180.845	19.59	11.754	15.1743	15.672					popm5_1.004 for analysis.tif	2836.62	83.443	43.283	60.0974	63.363						535	9440.1	146.559	82.012	109.634	114.285						535	PPM POPM.0_00006_1 to analyse.tif	9452.16	117.297	102.602	109.704	109.95
popm15_1.011 to analyse.tif	277.296	20.603	17.137	18.79	18.87					popm5_1.004 for analysis.tif	5407.63	105.834	65.057	82.9772	85.4455						536	4412.62	82.613	68.008	74.9555	75.3105						536	PPM POPM.0_00006_1 to analyse.tif	16987.4	206.909	104.534	147.068	155.721
popm15_1.011 to analyse.tif	2375.1	79.339	38.116	54.9915	58.7275					popm5_1.004 for analysis.tif	393.089	26.652	18.779	22.3718	22.7155						537	916.281	39.933	29.215	34.1562	34.574						537	PPM POPM.0_00006_1 to analyse.tif	4231.77	89.17	60.424	73.4034	74.797
popm15_1.011 to analyse.tif	855.999	42.589	25.591	33.0135	34.09					popm5_1.004 for analysis.tif	14767.4	220.889	85.122	137.122	153.006						538	1458.82	85.318	21.771	43.0978	53.5445						538	PPM POPM.0_00006_1 to analyse.tif	434.028	30.11	18.354	23.5079	24.232
popm15_1.011 to analyse.tif	5232.45	99.887	66.697	81.6221	83.292					popm5_1.004 for analysis.tif	456.833	28.402	20.479	24.1176	24.4405						539	2302.76	60.244	48.668	54.1476	54.456						539	PPM POPM.0_00006_1 to analyse.tif	711.323	43.527	20.808	30.0946	32.1675
popm15_1.011 to analyse.tif	192.901	15.672	15.672	15.6719	15.672					popm5_1.004 for analysis.tif	3091.59	77.688	50.668	62.7403	64.178						540	964.506	36.809	33.363	35.0435	35.086						540	PPM POPM.0_00006_1 to analyse.tif	12707.4	156.306	103.512	127.199	129.909
popm15_1.011 to analyse.tif	108.507	11.754	11.754	11.754	11.754					popm5_1.004 for analysis.tif	201.857	18.09	14.208	16.0316	16.149						541	2700.62	66.933	51.373	58.639	59.153						541	PPM POPM.0_00006_1 to analyse.tif	2170.14	65.746	42.027	52.5653	53.8865
popm15_1.011 to analyse.tif	180.845	19.59	11.754	15.1743	15.672					popm5_1.004 for analysis.tif	95.616	11.034	11.034	11.0337	11.034						542	36.169	8.211	5.609	6.78615	6.91						542	PPM POPM.0_00006_1 to analyse.tif	530.478	32.537	20.759	25.989	26.648
popm15_1.011 to analyse.tif	373.746	28.757	16.548	21.8144	22.6525					popm5_1.004 for analysis.tif	13875	224.133	78.82	132.914	151.476						543	289.352	23.029	15.998	19.1941	19.5135						543	PPM POPM.0_00006_1 to analyse.tif	1579.38	50.167	40.085	44.8434	45.126
popm15_1.011 to analyse.tif	2109.86	60.807	44.178	51.8301	52.4925					popm5_1.004 for analysis.tif	276.225	24.886	14.132	18.7537	19.509						544	3255.21	69.382	59.737	64.3791	64.5595						544	PPM POPM.0_00006_1 to analyse.tif	1362.37	46.42	37.368	41.6488	41.894
popm15_1.011 to analyse.tif	1012.73	50.309	25.63	35.9089	37.9695					popm5_1.004 for analysis.tif	95.616	11.034	11.034	11.0337	11.034						545	16336.3	185.392	112.195	144.222	148.793						545	PPM POPM.0_00006_1 to analyse.tif	22424.8	192.75	148.13	168.974	170.44
popm15_1.011 to analyse.tif	2531.83	72.823	44.266	56.777	58.5445					popm5_1.004 for analysis.tif	3930.89	93.91	53.295	70.7458	73.6025						546	22123.4	195.62	143.995	167.834	169.808						546	PPM POPM.0_00006_1 to analyse.tif	2495.66	65.565	48.465	56.37	57.015
popm15_1.011 to analyse.tif	5111.88	109.551	59.412	80.6762	84.4815					popm5_1.004 for analysis.tif	15851.1	173.115	116.583	142.064	144.849						547	3255.21	77.202	53.686	64.3791	65.444						547	PPM POPM.0_00006_1 to analyse.tif	6618.92	97.661	86.293	91.8013	91.977
popm15_1.011 to analyse.tif	1603.49	54.357	37.56	45.1844	45.9585					popm5_1.004 for analysis.tif	180.609	18.554	12.394	15.1644	15.474						548	4207.66	107.07	50.036	73.194	78.553						548	PPM POPM.0_00006_1 to analyse.tif	2266.59	58.946	48.958	53.7207	53.952
popm15_1.011 to analyse.tif	530.478	32.95	20.499	25.989	26.7245					popm5_1.004 for analysis.tif	541.826	28.703	24.035	26.2655	26.369						549	3616.9	92.201	49.947	67.8615	71.074						549	PPM POPM.0_00006_1 to analyse.tif	1880.79	57.516	41.635	48.9356	49.5755
popm15_1.011 to analyse.tif	1760.22	61.089	36.687	47.3412	48.888					popm5_1.004 for analysis.tif	4323.98	89.303	61.65	74.1988	75.4765						550	3484.28	75.821	58.511	66.6057	67.166						550	PPM POPM.0_00006_1 to analyse.tif	1085.07	55.142	25.054	37.1693	40.098
popm15_1.011 to analyse.tif	289.352	23.987	15.359	19.1941	19.673					popm5_1.004 for analysis.tif	1529.86	50.732	38.396	44.1348	44.564						551	1977.24	57.21	44.004	50.1747	50.607						551	PPM POPM.0_00006_1 to analyse.tif	3906.25	75.735	65.671	70.5237	70.703
popm15_1.011 to analyse.tif	638.985	38.975	20.875	28.5234	29.925					popm5_1.004 for analysis.tif	1742.34	64.852	34.208	47.1001	49.53						552	14347	186.423	97.988	135.156	142.206						552	PPM POPM.0_00006_1 to analyse.tif	26523.9	202.699	166.608	183.77	184.654
popm15_1.011 to analyse.tif	241.127	23.288	13.183	17.5218	18.2355					popm5_1.004 for analysis.tif	361.217	24.214	18.994	21.4457	21.604						553	940.394	39.281	30.481	34.6027	34.881						553	PPM POPM.0_00006_1 to analyse.tif	1145.35	45.927	31.753	38.1878	38.84
popm15_1.011 to analyse.tif	373.746	30.76	15.47	21.8144	23.115					popm5_1.004 for analysis.tif	1370.5	42.268	41.283	41.7729	41.7755						554	21327.6	184.913	146.854	164.788	165.884						554	PPM POPM.0_00006_1 to analyse.tif	1048.9	53.659	24.889	36.5445	39.274
popm15_1.011 to analyse.tif	4424.67	97.109	58.014	75.0578	77.5615					popm5_1.004 for analysis.tif	7861.78	141.248	70.868	100.05	106.058						555	1048.9	41.817	31.937	36.5445	36.877						555	PPM POPM.0_00006_1 to analyse.tif	916.281	39.933	29.215	34.1562	34.574
popm15_1.011 to analyse.tif	26909.7	198.791	172.354	185.101	185.572					popm5_1.004 for analysis.tif	563.074	27.318	26.244	26.7755	26.781						556	180.845	17.906	12.859	15.1743	15.3825						556	PPM POPM.0_00006_1 to analyse.tif	5509.74	87.498	80.176	83.757	83.837
popm15_1.011 to analyse.tif	4352.33	117.374	47.213	74.4417	82.2935					popm5_1.004 for analysis.tif	95.616	11.034	11.034	11.0337	11.034						557	4159.43	80.67	65.65	72.7733	73.16						557	PPM POPM.0_00006_1 to analyse.tif	1494.98	54.88	34.684	43.6288	44.782
popm15_1.011 to analyse.tif	1350.31	47.12	36.487	41.4641	41.8035					popm5_1.004 for analysis.tif	1317.38	49.796	33.685	40.9554	41.7405						558	17554	195.888	114.098	149.501	154.993						558	PPM POPM.0_00006_1 to analyse.tif	4569.35	91.037	63.907	76.275	77.472
popm15_1.011 to analyse.tif	807.774	38.31	26.846	32.0701	32.578					popm5_1.004 for analysis.tif	5471.38	136.564	51.012	83.4648	93.788						559	2387.15	69.789	43.551	55.1309	56.67						559	PPM POPM.0_00006_1 to analyse.tif	2158.08	57.719	47.606	52.4191	52.6625
popm15_1.011 to analyse.tif	301.408	26.075	14.718	19.5899	20.3965					popm5_1.004 for analysis.tif	1062.4	42.349	31.942	36.779	37.1455						560	14226.5	188.167	96.264	134.587	142.215						560	PPM POPM.0_00006_1 to analyse.tif	506.366	33.958	18.986	25.3915	26.472
popm15_1.011 to analyse.tif	807.774	35.75	28.769	32.0701	32.2595					popm5_1.004 for analysis.tif	191.233	17.434	13.966	15.604	15.7						561	8294.75	150.964	69.958	102.768	110.461						561	PPM POPM.0_00006_1 to analyse.tif	1832.56	55.463	42.069	48.3042	48.766
popm15_1.011 to analyse.tif	1290.03	52.662	31.19	40.528	41.926					popm5_1.004 for analysis.tif	1051.78	38.934	34.396	36.5946	36.665						562	9415.99	134.678	89.018	109.493	111.848						562	PPM POPM.0_00006_1 to analyse.tif	6353.68	101.044	80.061	89.9431	90.5525
popm15_1.011 to analyse.tif	229.07	19.271	15.135	17.0781	17.203					popm5_1.004 for analysis.tif	10709	146.531	93.053	116.77	119.792						563	4822.53	90.378	67.94	78.3597	79.159						563	PPM POPM.0_00006_1 to analyse.tif	1627.6	55.093	37.615	45.5229	46.354
popm15_1.011 to analyse.tif	1410.59	52.179	34.421	42.3795	43.3					popm5_1.004 for analysis.tif	8053.02	118.501	86.526	101.259	102.513						564	3206.98	73.386	55.641	63.9004	64.5135						564	PPM POPM.0_00006_1 to analyse.tif	1145.35	48.957	29.787	38.1878	39.372
popm15_1.011 to analyse.tif	241.127	19.59	15.672	17.5218	17.631					popm5_1.004 for analysis.tif	95.616	11.034	11.034	11.0337	11.034						565	831.887	35.72	29.653	32.5452	32.6865						565	PPM POPM.0_00006_1 to analyse.tif	3038.19	65.017	59.497	62.1961	62.257
popm15_1.011 to analyse.tif	1482.93	61.736	30.584	43.4526	46.16					popm5_1.004 for analysis.tif	1880.45	58.061	41.237	48.9313	49.649						566	554.591	30.687	23.011	26.5731	26.849						566	PPM POPM.0_00006_1 to analyse.tif	1265.91	49.593	32.501	40.1474	41.047
popm15_1.011 to analyse.tif	19712.1	203.856	123.118	158.424	163.487					popm5_1.004 for analysis.tif	1551.11	48.671	40.577	44.4402	44.624						567	1398.53	47.987	37.107	42.198	42.547						567	PPM POPM.0_00006_1 to analyse.tif	928.337	47.214	25.035	34.3802	36.1245
popm15_1.011 to analyse.tif	1060.96	49.36	27.367	36.754	38.3635					popm5_1.004 for analysis.tif	191.233	18.21	13.371	15.604	15.7905						568	5473.57	103.131	67.576	83.4816	85.3535						568	PPM POPM.0_00006_1 to analyse.tif	6510.42	104.405	79.396	91.0457	91.9005
popm15_1.011 to analyse.tif	1012.73	45.002	28.653	35.9089	36.8275					popm5_1.004 for analysis.tif	361.217	24.214	18.994	21.4457	21.604						569	168.789	18.901	11.37	14.6598	15.1355						569	PPM POPM.0_00006_1 to analyse.tif	3821.86	72.605	67.022	69.7577	69.8135
popm15_1.011 to analyse.tif	180.845	19.59	11.754	15.1743	15.672					popm5_1.004 for analysis.tif	1073.03	46.006	29.697	36.9624	37.8515						570	590.76	31.223	24.09	27.4259	27.6565						570	PPM POPM.0_00006_1 to analyse.tif	843.943	37.444	28.698	32.7802	33.071
popm15_1.011 to analyse.tif	5015.43	137.335	46.498	79.9115	91.9165					popm5_1.004 for analysis.tif	191.233	18.21	13.371	15.604	15.7905						571	11586.1	136.684	107.927	121.458	122.305						571	PPM POPM.0_00006_1 to analyse.tif	10706	142.589	95.599	116.753	119.094
popm15_1.011 to analyse.tif	711.323	37.289	24.288	30.0946	30.7885					popm5_1.004 for analysis.tif	148.736	15.805	11.982	13.7614	13.8935						572	2809.12	63.729	56.124	59.8054	59.9265						572	PPM POPM.0_00006_1 to analyse.tif	2555.94	60.301	53.968	57.0467	57.1345
popm15_1.011 to analyse.tif	373.746	25.556	18.621	21.8144	22.0885					popm5_1.004 for analysis.tif	1073.03	42.331	32.275	36.9624	37.303						573	9596.84	132.951	91.907	110.54	112.429						573	PPM POPM.0_00006_1 to analyse.tif	12912.3	130.269	126.204	128.221	128.237
popm15_1.011 to analyse.tif	1422.65	50.741	35.698	42.5602	43.2195					popm5_1.004 for analysis.tif	775.554	33.504	29.473	31.424	31.4885						574	6643.04	122.464	69.066	91.9684	95.765						574	PPM POPM.0_00006_1 to analyse.tif	7257.91	115.617	79.929	96.1305	97.773
popm15_1.011 to analyse.tif	3110.53	81.716	48.466	62.9322	65.091					popm5_1.004 for analysis.tif	95.616	11.034	11.034	11.0337	11.034						575	9958.53	134.431	94.321	112.604	114.376						575	PPM POPM.0_00006_1 to analyse.tif	2206.31	60.958	46.084	53.0015	53.521
popm15_1.011 to analyse.tif	1024.79	48.881	26.693	36.122	37.787					popm5_1.004 for analysis.tif	3867.15	77.61	63.443	70.1699	70.5265						576	8174.19	131.522	79.133	102.018	105.327						576	PPM POPM.0_00006_1 to analyse.tif	3182.87	77.039	52.604	63.6597	64.8215
popm15_1.011 to analyse.tif	1579.38	54.76	36.723	44.8434	45.7415					popm5_1.004 for analysis.tif	8817.94	127.793	87.856	105.959	107.825						577	1627.6	57.405	36.1	45.5229	46.7525						577	PPM POPM.0_00006_1 to analyse.tif	25583.5	243.425	133.815	180.483	188.62
popm15_1.011 to analyse.tif	3110.53	75.797	52.251	62.9322	64.024					popm5_1.004 for analysis.tif	2581.64	67.98	48.353	57.3328	58.1665						578	8994.02	130.968	87.438	107.012	109.203						578	PPM POPM.0_00006_1 to analyse.tif	868.056	34.735	31.819	33.2452	33.277
popm15_1.011 to analyse.tif	1651.72	48.623	43.251	45.8588	45.937					popm5_1.004 for analysis.tif	1561.73	48.563	40.946	44.5922	44.7545						579	2013.41	59.587	43.022	50.6315	51.3045						579	PPM POPM.0_00006_1 to analyse.tif	1543.21	48.32	40.664	44.3269	44.492
popm15_1.011 to analyse.tif	4472.9	87.579	65.028	75.4657	76.3035					popm5_1.004 for analysis.tif	2369.16	62.557	48.22	54.9228	55.3885						580	3050.25	70.451	55.126	62.3194	62.7885						580	PPM POPM.0_00006_1 to analyse.tif	4002.7	71.651	71.128	71.3891	71.3895
popm15_1.011 to analyse.tif	325.521	26.883	15.417	20.3585	21.15					popm5_1.004 for analysis.tif	1200.52	64.43	23.724	39.0966	44.077						581	2085.74	66.966	39.657	51.5331	53.3115						581	PPM POPM.0_00006_1 to analyse.tif	3556.62	86.932	52.092	67.2936	69.512
popm15_1.011 to analyse.tif	964.506	42.295	29.035	35.0435	35.665					popm5_1.004 for analysis.tif	11962.7	185.848	81.956	123.415	133.902						582	1205.63	45.782	33.53	39.1799	39.656						582	PPM POPM.0_00006_1 to analyse.tif	144.676	15.672	11.754	13.5723	13.713
popm15_1.011 to analyse.tif	2037.52	81.586	31.798	50.9338	56.692					popm5_1.004 for analysis.tif	2071.69	74.25	35.525	51.3591	54.8875						583	2194.25	62.862	44.443	52.8565	53.6525						583	PPM POPM.0_00006_1 to analyse.tif	15058.4	176.214	108.804	138.466	142.509
popm15_1.011 to analyse.tif	554.591	37.364	18.898	26.5731	28.131					popm5_1.004 for analysis.tif	18751.4	237.285	100.618	154.516	168.952						584	241.127	19.836	15.477	17.5218	17.6565						584	PPM POPM.0_00006_1 to analyse.tif	964.506	38.77	31.676	35.0435	35.223
popm15_1.011 to analyse.tif	277.296	23.034	15.328	18.79	19.181					popm5_1.004 for analysis.tif	1062.4	41.325	32.733	36.779	37.029						585	36398.1	240.337	192.827	215.275	216.582						585	PPM POPM.0_00006_1 to analyse.tif	11200.3	134.143	106.309	119.418	120.226
popm15_1.011 to analyse.tif	1253.86	52.787	30.244	39.9558	41.5155					popm5_1.004 for analysis.tif	7319.96	110.534	84.319	96.5405	97.4265						586	735.436	35.131	26.654	30.6004	30.8925						586	PPM POPM.0_00006_1 to analyse.tif	9198.98	115.273	101.607	108.224	108.44
popm15_1.011 to analyse.tif	1736.11	58.946	37.5	47.0158	48.223					popm5_1.004 for analysis.tif	244.353	17.709	17.568	17.6386	17.6385						587	9343.65	139.177	85.479	109.072	112.328						587	PPM POPM.0_00006_1 to analyse.tif	2121.91	62.653	43.122	51.9779	52.8875
popm15_1.011 to analyse.tif	1832.56	60.802	38.375	48.3042	49.5885					popm5_1.004 for analysis.tif	1742.34	56.26	39.432	47.1001	47.846						588	12960.6	185.879	88.778	128.46	137.328						588	PPM POPM.0_00006_1 to analyse.tif	10561.3	139.581	96.339	115.962	117.96
popm15_1.011 to analyse.tif	3098.48	99.125	39.799	62.8101	69.462					popm5_1.004 for analysis.tif	15075.5	251.939	76.188	138.545	164.064						589	2869.41	71.718	50.942	60.4437	61.33						589	PPM POPM.0_00006_1 to analyse.tif	626.929	32.049	24.906	28.253	28.4775
popm15_1.011 to analyse.tif	144.676	15.672	11.754	13.5723	13.713					popm5_1.004 for analysis.tif	8116.76	139.869	73.888	101.659	106.879						590	5437.4	95.957	72.148	83.2053	84.0525						590	PPM POPM.0_00006_1 to analyse.tif	2073.69	59.83	44.13	51.3839	51.98
popm15_1.011 to analyse.tif	663.098	43.143	19.57	29.0566	31.3565					popm5_1.004 for analysis.tif	488.705	27.478	22.645	24.9447	25.0615						591	12201	134.66	115.363	124.639	125.011						591	PPM POPM.0_00006_1 to analyse.tif	9138.7	130.854	88.921	107.869	109.888
popm15_1.011 to analyse.tif	108.507	11.754	11.754	11.754	11.754					popm5_1.004 for analysis.tif	6831.25	148.823	58.444	93.2621	103.633						592	7089.12	104.011	86.781	95.0061	95.396						592	PPM POPM.0_00006_1 to analyse.tif	15299.5	150.36	129.555	139.57	139.958
popm15_1.011 to analyse.tif	3942.42	92.944	54.007	70.8495	73.4755					popm5_1.004 for analysis.tif	159.36	15.186	13.361	14.2444	14.2735						593	6546.59	103.642	80.424	91.2983	92.033						593	PPM POPM.0_00006_1 to analyse.tif	3291.38	92.273	45.417	64.7357	68.845
popm15_1.011 to analyse.tif	108.507	11.754	11.754	11.754	11.754					popm5_1.004 for analysis.tif	414.337	37.139	14.205	22.9685	25.672						594	4858.7	95.152	65.015	78.653	80.0835						594	PPM POPM.0_00006_1 to analyse.tif	4894.87	97.353	64.018	78.9452	80.6855
popm15_1.011 to analyse.tif	2652.39	69.527	48.573	58.1131	59.05					popm5_1.004 for analysis.tif	95.616	11.034	11.034	11.0337	11.034						595	5340.95	97.919	69.448	82.464	83.6835						595	PPM POPM.0_00006_1 to analyse.tif	2109.86	55.862	48.089	51.8301	51.9755
popm15_1.011 to analyse.tif	2772.95	70.93	49.776	59.4192	60.353					popm5_1.004 for analysis.tif	159.36	15.186	13.361	14.2444	14.2735						596	663.098	35.591	23.722	29.0566	29.6565						596	PPM POPM.0_00006_1 to analyse.tif	2049.58	56.731	46	51.0843	51.3655
popm15_1.011 to analyse.tif	108.507	11.754	11.754	11.754	11.754					popm5_1.004 for analysis.tif	2985.35	107.548	35.343	61.6528	71.4455						597	12321.6	134.958	116.246	125.253	125.602						597	PPM POPM.0_00006_1 to analyse.tif	8162.13	109.867	94.59	101.943	102.228
popm15_1.011 to analyse.tif	421.971	30.363	17.695	23.1791	24.029					popm5_1.004 for analysis.tif	95.616	11.034	11.034	11.0337	11.034						598	3074.36	72.914	53.685	62.5652	63.2995						598	PPM POPM.0_00006_1 to analyse.tif	3146.7	81.66	49.063	63.297	65.3615
popm15_1.011 to analyse.tif	108.507	11.754	11.754	11.754	11.754					popm5_1.004 for analysis.tif	563.074	29.166	24.581	26.7755	26.8735						599	9874.13	118.347	106.231	112.126	112.289						599	PPM POPM.0_00006_1 to analyse.tif	892.168	37.344	30.418	33.7038	33.881
popm15_1.011 to analyse.tif	5582.08	96.878	73.364	84.305	85.121					popm5_1.004 for analysis.tif	191.233	18.21	13.371	15.604	15.7905						600	6956.5	134.446	65.88	94.1132	100.163						600	PPM POPM.0_00006_1 to analyse.tif	34565.5	221.895	198.338	209.786	210.117
popm15_1.011 to analyse.tif	6811.82	140.389	61.779	93.1294	101.084					popm5_1.004 for analysis.tif	509.953	31.256	20.773	25.4812	26.0145						601	976.562	39.12	31.784	35.2619	35.452						601	PPM POPM.0_00006_1 to analyse.tif	397.859	26.459	19.146	22.5071	22.8025
popm15_1.011 to analyse.tif	2941.74	73.965	50.639	61.2009	62.302					popm5_1.004 for analysis.tif	127.488	14.712	11.034	12.7406	12.873						602	6341.63	123.815	65.214	89.8578	94.5145						602	PPM POPM.0_00006_1 to analyse.tif	4280	93.107	58.529	73.8205	75.818
popm15_1.011 to analyse.tif	4653.74	97.193	60.964	76.9762	79.0785					popm5_1.004 for analysis.tif	3049.1	139.218	27.886	62.3076	83.552						603	409.915	29.116	17.925	22.8456	23.5205						603	PPM POPM.0_00006_1 to analyse.tif	8282.7	145.445	72.508	102.693	108.976
popm15_1.011 to analyse.tif	3267.26	88.871	46.809	64.4982	67.84					popm5_1.004 for analysis.tif	3144.71	70.653	56.671	63.277	63.662						604	675.154	33.566	25.61	29.3195	29.588						604	PPM POPM.0_00006_1 to analyse.tif	2519.77	59.182	54.21	56.6416	56.696
popm15_1.011 to analyse.tif	313.465	26.77	14.909	19.9779	20.8395					popm5_1.004 for analysis.tif	15967.9	157.189	129.341	142.587	143.265						605	3858.03	73.107	67.192	70.087	70.1495						605	PPM POPM.0_00006_1 to analyse.tif	1482.93	52.719	35.815	43.4526	44.267
popm15_1.011 to analyse.tif	2797.07	73.608	48.383	59.677	60.9955					popm5_1.004 for analysis.tif	24488.4	309.963	100.591	176.577	205.277						606	554.591	29.677	23.794	26.5731	26.7355						606	PPM POPM.0_00006_1 to analyse.tif	23087.9	185.042	158.864	171.454	171.953
popm15_1.011 to analyse.tif	11803.1	143.784	104.519	122.59	124.151					popm5_1.004 for analysis.tif	286.849	28.588	12.776	19.1109	20.682						607	5160.11	83.26	78.91	81.0559	81.085						607	PPM POPM.0_00006_1 to analyse.tif	1012.73	40.487	31.848	35.9089	36.1675
popm15_1.011 to analyse.tif	7872.78	151.548	66.144	100.12	108.846					popm5_1.004 for analysis.tif	223.105	21.606	13.147	16.8543	17.3765						608	9078.41	145.49	79.449	107.513	112.47						608	PPM POPM.0_00006_1 to analyse.tif	4641.69	120.963	48.858	76.8764	84.9105
popm15_1.011 to analyse.tif	108.507	11.754	11.754	11.754	11.754					popm5_1.004 for analysis.tif	15532.3	205.991	96.006	140.629	150.999						609	4255.88	88.422	61.283	73.6122	74.8525						609	PPM POPM.0_00006_1 to analyse.tif	3894.19	93.096	53.259	70.4148	73.1775
popm15_1.011 to analyse.tif	217.014	19.473	14.19	16.6226	16.8315					popm5_1.004 for analysis.tif	839.298	35.942	29.732	32.6899	32.837						610	2423.32	68.88	44.795	55.547	56.8375						610	PPM POPM.0_00006_1 to analyse.tif	1531.15	56.923	34.249	44.1535	45.586
popm15_1.011 to analyse.tif	253.183	23.268	13.855	17.9545	18.5615					popm5_1.004 for analysis.tif	3006.6	76.555	50.005	61.8718	63.28						611	9355.71	135.168	88.128	109.142	111.648						611	PPM POPM.0_00006_1 to analyse.tif	2953.8	65.306	57.588	61.3262	61.447
popm15_1.011 to analyse.tif	71819.5	408.462	223.873	302.396	316.168					popm5_1.004 for analysis.tif	95.616	11.034	11.034	11.0337	11.034						612	397.859	25.053	20.22	22.5071	22.6365						612	PPM POPM.0_00006_1 to analyse.tif	13913	140.294	126.268	133.096	133.281
popm15_1.011 to analyse.tif	108.507	11.754	11.754	11.754	11.754					popm5_1.004 for analysis.tif	1922.95	76.347	32.069	49.4811	54.208						613	2314.82	56.919	51.781	54.2892	54.35						613	PPM POPM.0_00006_1 to analyse.tif	4448.78	85.122	66.544	75.262	75.833
popm15_1.011 to analyse.tif	699.267	43.086	20.664	29.8385	31.875					popm5_1.004 for analysis.tif	148.736	15.805	11.982	13.7614	13.8935						614	8499.71	117.309	92.253	104.03	104.781						614	PPM POPM.0_00006_1 to analyse.tif	976.562	39.636	31.37	35.2619	35.503
popm15_1.011 to analyse.tif	217.014	23.508	11.754	16.6226	17.631					popm5_1.004 for analysis.tif	1189.89	43.516	34.815	38.9232	39.1655						615	31539.4	225.156	178.353	200.393	201.755						615	PPM POPM.0_00006_1 to analyse.tif	638.985	36.721	22.156	28.5234	29.4385
popm15_1.011 to analyse.tif	168.789	16.836	12.765	14.6598	14.8005					popm5_1.004 for analysis.tif	8541.72	136.196	79.853	104.286	108.024						616	4629.63	87.62	67.275	76.7765	77.4475						616	PPM POPM.0_00006_1 to analyse.tif	6823.88	111.362	78.02	93.2118	94.691
popm15_1.011 to analyse.tif	988.619	49.986	25.182	35.4789	37.584					popm5_1.004 for analysis.tif	658.69	35.831	23.406	28.9598	29.6185						617	2628.28	64.097	52.209	57.8483	58.153						617	PPM POPM.0_00006_1 to analyse.tif	2375.1	57.947	52.187	54.9915	55.067
popm15_1.011 to analyse.tif	253.183	27.426	11.754	17.9545	19.59					popm5_1.004 for analysis.tif	244.353	19.022	16.355	17.6386	17.6885						618	18506.5	188.104	125.267	153.503	156.685						618	PPM POPM.0_00006_1 to analyse.tif	1844.62	56.383	41.655	48.4628	49.019
popm15_1.011 to analyse.tif	1977.24	66.716	37.734	50.1747	52.225					popm5_1.004 for analysis.tif	977.411	45.233	27.513	35.2772	36.373						619	13346.4	160.068	106.162	130.358	133.115						619	PPM POPM.0_00006_1 to analyse.tif	855.999	37.377	29.159	33.0135	33.268
popm15_1.011 to analyse.tif	4147.38	86.615	60.966	72.6678	73.7905					popm5_1.004 for analysis.tif	5726.35	121.054	60.229	85.3875	90.6415						620	1374.42	48.714	35.923	41.8326	42.3185						620	PPM POPM.0_00006_1 to analyse.tif	2616.22	68.957	48.306	57.7155	58.6315
popm15_1.011 to analyse.tif	180.845	16.177	14.233	15.1743	15.205					popm5_1.004 for analysis.tif	2209.8	64.573	43.573	53.0434	54.073						621	15685.3	214.589	93.067	141.319	153.828						621	PPM POPM.0_00006_1 to analyse.tif	6233.12	107.503	73.824	89.0857	90.6635
popm15_1.011 to analyse.tif	361.69	25.667	17.942	21.4597	21.8045					popm5_1.004 for analysis.tif	584.322	30.836	24.127	27.276	27.4815						622	1446.76	46.538	39.582	42.9194	43.06						622	PPM POPM.0_00006_1 to analyse.tif	795.718	35.651	28.418	31.8299	32.0345
popm15_1.011 to analyse.tif	2519.77	71.392	44.939	56.6416	58.1655					popm5_1.004 for analysis.tif	244.353	17.709	17.568	17.6386	17.6385						623	12972.6	142.681	115.764	128.519	129.222						623	PPM POPM.0_00006_1 to analyse.tif	1627.6	52.326	39.604	45.5229	45.965
popm15_1.011 to analyse.tif	1326.2	59.983	28.151	41.0922	44.067					popm5_1.004 for analysis.tif	2401.03	66.561	45.929	55.291	56.245						624	566.647	29.998	24.051	26.8603	27.0245						624	PPM POPM.0_00006_1 to analyse.tif	4798.42	95.285	64.118	78.1636	79.7015
popm15_1.011 to analyse.tif	3399.88	75.612	57.251	65.7942	66.4315					popm5_1.004 for analysis.tif	19792.6	200.843	125.475	158.747	163.159						625	3387.83	73.947	58.333	65.6774	66.14						625	PPM POPM.0_00006_1 to analyse.tif	1048.9	39.174	34.091	36.5445	36.6325
popm15_1.011 to analyse.tif	2266.59	67.913	42.495	53.7207	55.204					popm5_1.004 for analysis.tif	1986.69	67.055	37.723	50.2945	52.389						626	4593.46	82.425	70.956	76.476	76.6905						626	PPM POPM.0_00006_1 to analyse.tif	1302.08	46.843	35.392	40.7169	41.1175
popm15_1.011 to analyse.tif	253.183	22.336	14.432	17.9545	18.384					popm5_1.004 for analysis.tif	2571.01	77.054	42.483	57.2147	59.7685						627	8222.42	118.062	88.675	102.319	103.368						627	PPM POPM.0_00006_1 to analyse.tif	6245.18	92.77	85.713	89.1718	89.2415
popm15_1.011 to analyse.tif	482.253	28.591	21.476	24.7795	25.0335					popm5_1.004 for analysis.tif	95.616	11.034	11.034	11.0337	11.034						628	19688	168.136	149.091	158.327	158.613						628	PPM POPM.0_00006_1 to analyse.tif	6667.15	95.01	89.347	92.1351	92.1785
popm15_1.011 to analyse.tif	421.971	25.187	21.331	23.1791	23.259					popm5_1.004 for analysis.tif	7702.42	135.863	72.183	99.0305	104.023						629	4967.21	81.687	77.423	79.5264	79.555						629	PPM POPM.0_00006_1 to analyse.tif	2073.69	60.802	43.425	51.3839	52.1135
popm15_1.011 to analyse.tif	494.309	31.581	19.929	25.0873	25.755					popm5_1.004 for analysis.tif	3654.67	122.874	37.87	68.2149	80.372						630	180.845	16.112	14.291	15.1743	15.2015						630	PPM POPM.0_00006_1 to analyse.tif	9608.89	118.104	103.591	110.609	110.847
popm15_1.011 to analyse.tif	385.802	26.377	18.623	22.1635	22.5					popm5_1.004 for analysis.tif	541.826	28.703	24.035	26.2655	26.369						631	16107.3	180.695	113.497	143.208	147.096						631	PPM POPM.0_00006_1 to analyse.tif	651.042	32.499	25.507	28.7912	29.003
popm15_1.011 to analyse.tif	2121.91	61.502	43.929	51.9779	52.7155					popm5_1.004 for analysis.tif	711.81	34.419	26.331	30.1049	30.375						632	2507.72	64.064	49.839	56.506	56.9515						632	PPM POPM.0_00006_1 to analyse.tif	1989.29	56.584	44.763	50.3274	50.6735
popm15_1.011 to analyse.tif	1760.22	57.665	38.866	47.3412	48.2655					popm5_1.004 for analysis.tif	95.616	11.034	11.034	11.0337	11.034						633	1133.3	41.043	35.157	37.9863	38.1						633	PPM POPM.0_00006_1 to analyse.tif	4424.67	83.28	67.647	75.0578	75.4635
popm15_1.011 to analyse.tif	2857.35	94.315	38.574	60.3166	66.4445					popm5_1.004 for analysis.tif	1189.89	50.196	30.182	38.9232	40.189						634	4726.08	91.341	65.879	77.5721	78.61						634	PPM POPM.0_00006_1 to analyse.tif	3194.93	74.54	54.574	63.7802	64.557
popm15_1.011 to analyse.tif	108.507	11.754	11.754	11.754	11.754					popm5_1.004 for analysis.tif	212.481	21.861	12.375	16.4481	17.118						635	4075.04	88.265	58.783	72.0313	73.524						635	PPM POPM.0_00006_1 to analyse.tif	15504.4	177.183	111.415	140.502	144.299
popm15_1.011 to analyse.tif	192.901	20.206	12.155	15.6719	16.1805					popm5_1.004 for analysis.tif	1752.96	58.51	38.146	47.2435	48.328						636	4219.72	82.402	65.201	73.2988	73.8015						636	PPM POPM.0_00006_1 to analyse.tif	1880.79	60.387	39.656	48.9356	50.0215
popm15_1.011 to analyse.tif	1989.29	60.05	42.179	50.3274	51.1145					popm5_1.004 for analysis.tif	6151.31	131.46	59.578	88.4992	95.519						637	566.647	30.158	23.923	26.8603	27.0405						637	PPM POPM.0_00006_1 to analyse.tif	1326.2	48.888	34.539	41.0922	41.7135
popm15_1.011 to analyse.tif	566.647	35.783	20.162	26.8603	27.9725					popm5_1.004 for analysis.tif	382.465	24.029	20.266	22.0674	22.1475						638	1073.01	43.284	31.564	36.9622	37.424						638	PPM POPM.0_00006_1 to analyse.tif	14949.8	155.411	122.48	137.966	138.946
popm15_1.011 to analyse.tif	916.281	42.451	27.482	34.1562	34.9665					popm5_1.004 for analysis.tif	276.225	21.988	15.995	18.7537	18.9915						639	2941.74	62.909	59.539	61.2009	61.224						639	PPM POPM.0_00006_1 to analyse.tif	2073.69	55.765	47.347	51.3839	51.556
popm15_1.011 to analyse.tif	325.521	23.608	17.556	20.3585	20.582					popm5_1.004 for analysis.tif	1328	75.589	22.369	41.1202	48.979						640	1121.24	38.681	36.907	37.7837	37.794						640	PPM POPM.0_00006_1 to analyse.tif	1073.01	49.694	27.492	36.9622	38.593
popm15_1.011 to analyse.tif	144.676	15.672	11.754	13.5723	13.713					popm5_1.004 for analysis.tif	15851.1	174.123	115.908	142.064	145.016						641	8559.99	120.137	90.721	104.398	105.429						641	PPM POPM.0_00006_1 to analyse.tif	1314.14	43.711	38.279	40.905	40.995
popm15_1.011 to analyse.tif	1193.58	48.801	31.141	38.9835	39.971					popm5_1.004 for analysis.tif	127.488	14.712	11.034	12.7406	12.873						642	2519.77	70.69	45.385	56.6416	58.0375						642	PPM POPM.0_00006_1 to analyse.tif	4304.11	89.978	60.905	74.0281	75.4415
popm15_1.011 to analyse.tif	2965.86	71.077	53.129	61.4512	62.103					popm5_1.004 for analysis.tif	616.194	30.689	25.565	28.0101	28.127						643	8523.82	108.611	99.924	104.177	104.268						643	PPM POPM.0_00006_1 to analyse.tif	4219.72	79.654	67.45	73.2988	73.552
popm15_1.011 to analyse.tif	3387.83	85.996	50.16	65.6774	68.078					popm5_1.004 for analysis.tif	223.105	20.968	13.548	16.8543	17.258						644	5148.05	84.434	77.631	80.9612	81.0325						644	PPM POPM.0_00006_1 to analyse.tif	265.239	20.542	16.44	18.377	18.491
popm15_1.011 to analyse.tif	144.676	15.672	11.754	13.5723	13.713					popm5_1.004 for analysis.tif	1689.22	62.943	34.17	46.3766	48.5565						645	19422.7	208.355	118.691	157.257	163.523						645	PPM POPM.0_00006_1 to analyse.tif	1531.15	49.165	39.653	44.1535	44.409
popm15_1.011 to analyse.tif	180.845	19.59	11.754	15.1743	15.672					popm5_1.004 for analysis.tif	4440.85	92.335	61.236	75.1948	76.7855						646	735.436	32.404	28.897	30.6004	30.6505						646	PPM POPM.0_00006_1 to analyse.tif	144.676	15.672	11.754	13.5723	13.713
popm15_1.011 to analyse.tif	108.507	11.754	11.754	11.754	11.754					popm5_1.004 for analysis.tif	4876.43	81.135	76.525	78.7964	78.83						647	1133.3	41.255	34.976	37.9863	38.1155						647	PPM POPM.0_00006_1 to analyse.tif	3616.9	74.772	61.59	67.8615	68.181
popm15_1.011 to analyse.tif	2170.14	65.873	41.946	52.5653	53.9095					popm5_1.004 for analysis.tif	488.705	26.789	23.227	24.9447	25.008						648	1085.07	46.67	29.602	37.1693	38.136						648	PPM POPM.0_00006_1 to analyse.tif	144.676	15.672	11.754	13.5723	13.713
popm15_1.011 to analyse.tif	687.211	39.792	21.989	29.5801	30.8905					popm5_1.004 for analysis.tif	1752.96	65.149	34.259	47.2435	49.704						649	868.056	39.079	28.283	33.2452	33.681						649	PPM POPM.0_00006_1 to analyse.tif	277.296	20.264	17.423	18.79	18.8435
popm15_1.011 to analyse.tif	180.845	19.59	11.754	15.1743	15.672					popm5_1.004 for analysis.tif	3420.94	90.782	47.979	65.9976	69.3805						650	7740.16	117.558	83.832	99.2728	100.695						650	PPM POPM.0_00006_1 to analyse.tif	6100.5	117.317	66.209	88.1329	91.763
popm15_1.011 to analyse.tif	1109.18	51.31	27.524	37.58	39.417					popm5_1.004 for analysis.tif	2879.11	134.666	27.221	60.5459	80.9435						651	9669.17	135.397	90.926	110.956	113.161						651	PPM POPM.0_00006_1 to analyse.tif	108.507	11.754	11.754	11.754	11.754
popm15_1.011 to analyse.tif	2519.77	62.801	51.086	56.6416	56.9435					popm5_1.004 for analysis.tif	2868.49	79.046	46.205	60.4341	62.6255						652	494.309	29.44	21.378	25.0873	25.409						652	PPM POPM.0_00006_1 to analyse.tif	3544.56	76.114	59.293	67.1794	67.7035
popm15_1.011 to analyse.tif	192.901	15.672	15.672	15.6719	15.672					popm5_1.004 for analysis.tif	5875.09	119.692	62.497	86.4893	91.0945						653	11489.7	129.363	113.086	120.951	121.225						653	PPM POPM.0_00006_1 to analyse.tif	4002.7	80.95	62.957	71.3891	71.9535
popm15_1.011 to analyse.tif	1145.35	48.693	29.949	38.1878	39.321					popm5_1.004 for analysis.tif	1614.85	48.247	42.616	45.3442	45.4315						654	10356.4	122.809	107.371	114.831	115.09						654	PPM POPM.0_00006_1 to analyse.tif	1591.43	46.462	43.612	45.0142	45.037
popm15_1.011 to analyse.tif	3002.03	74.102	51.581	61.8248	62.8415					popm5_1.004 for analysis.tif	1274.88	59.719	27.181	40.2894	43.45						655	14322.9	146.145	124.784	135.043	135.465						655	PPM POPM.0_00006_1 to analyse.tif	2857.35	73.295	49.636	60.3166	61.4655
popm15_1.011 to analyse.tif	1121.24	53.332	26.768	37.7837	40.05					popm5_1.004 for analysis.tif	329.345	22.385	18.732	20.4777	20.5585						656	32009.5	249.091	163.618	201.881	206.355						656	PPM POPM.0_00006_1 to analyse.tif	3436.05	73.842	59.247	66.1432	66.5445
popm15_1.011 to analyse.tif	14407.3	168.022	109.176	135.44	138.599					popm5_1.004 for analysis.tif	95.616	11.034	11.034	11.0337	11.034						657	1808.45	50.852	45.28	47.9853	48.066						657	PPM POPM.0_00006_1 to analyse.tif	44126.2	276.144	203.456	237.03	239.8
popm15_1.011 to analyse.tif	313.465	27.253	14.645	19.9779	20.949					popm5_1.004 for analysis.tif	7054.36	152.305	58.973	94.7728	105.639						658	8620.27	148.326	73.997	104.765	111.161						658	PPM POPM.0_00006_1 to analyse.tif	2170.14	61.764	44.737	52.5653	53.2505
popm15_1.011 to analyse.tif	349.633	29.86	14.909	21.099	22.3845					popm5_1.004 for analysis.tif	329.345	23.552	17.805	20.4777	20.6785						659	7245.85	122.214	75.488	96.0506	98.851						659	PPM POPM.0_00006_1 to analyse.tif	5774.98	99.971	73.55	85.7493	86.7605
popm15_1.011 to analyse.tif	4111.21	93.973	55.702	72.3502	74.8375					popm5_1.004 for analysis.tif	159.36	15.186	13.361	14.2444	14.2735						660	15456.2	166.135	118.454	140.284	142.294						660	PPM POPM.0_00006_1 to analyse.tif	5425.35	110.457	62.538	83.113	86.4975
popm15_1.011 to analyse.tif	180.845	19.59	11.754	15.1743	15.672					popm5_1.004 for analysis.tif	17752.8	247.465	91.34	150.345	169.403						661	7740.16	102.058	96.564	99.2728	99.311						661	PPM POPM.0_00006_1 to analyse.tif	1217.69	51.492	30.11	39.3753	40.801
popm15_1.011 to analyse.tif	2242.48	65.007	43.922	53.4342	54.4645					popm5_1.004 for analysis.tif	966.787	41.721	29.504	35.0849	35.6125						662	3231.1	80.425	51.153	64.1402	65.789						662	PPM POPM.0_00006_1 to analyse.tif	916.281	40.502	28.804	34.1562	34.653
popm15_1.011 to analyse.tif	626.929	39.364	20.278	28.253	29.821					popm5_1.004 for analysis.tif	722.434	37.309	24.655	30.3287	30.982						663	3448.11	74.808	58.687	66.2591	66.7475						663	PPM POPM.0_00006_1 to analyse.tif	868.056	52.222	21.164	33.2452	36.693
popm15_1.011 to analyse.tif	3026.14	67.374	57.188	62.0726	62.281					popm5_1.004 for analysis.tif	8201.75	151.935	68.732	102.19	110.334						664	12598.9	142.083	112.901	126.655	127.492						664	PPM POPM.0_00006_1 to analyse.tif	253.183	27.426	11.754	17.9545	19.59
popm15_1.011 to analyse.tif	1350.31	43.587	39.444	41.4641	41.5155					popm5_1.004 for analysis.tif	818.05	36.971	28.173	32.2734	32.572						665	10573.4	123.702	108.829	116.028	116.266						665	PPM POPM.0_00006_1 to analyse.tif	1916.96	54.263	44.98	49.4039	49.6215
popm15_1.011 to analyse.tif	1265.91	48.03	33.559	40.1474	40.7945					popm5_1.004 for analysis.tif	446.209	35.598	15.96	23.8355	25.779						666	18868.2	171.101	140.406	154.996	155.754						666	PPM POPM.0_00006_1 to analyse.tif	4967.21	105.031	60.215	79.5264	82.623
popm15_1.011 to analyse.tif	2049.58	59.485	43.87	51.0843	51.6775					popm5_1.004 for analysis.tif	648.066	31.01	26.609	28.7253	28.8095						667	11043.6	148.737	94.537	118.58	121.637						667	PPM POPM.0_00006_1 to analyse.tif	217.014	18.572	14.878	16.6226	16.725
popm15_1.011 to analyse.tif	434.028	27.304	20.24	23.5079	23.772					popm5_1.004 for analysis.tif	12621.3	190.211	84.485	126.768	137.348						668	4195.6	87.451	61.085	73.0891	74.268						668	PPM POPM.0_00006_1 to analyse.tif	144.676	15.672	11.754	13.5723	13.713
popm15_1.011 to analyse.tif	4484.95	92.464	61.758	75.5674	77.111					popm5_1.004 for analysis.tif	5928.21	91.335	82.641	86.8794	86.988						669	4412.62	94.14	59.68	74.9555	76.91						669	PPM POPM.0_00006_1 to analyse.tif	1494.98	46.436	40.992	43.6288	43.714
popm15_1.011 to analyse.tif	217.014	19.399	14.243	16.6226	16.821					popm5_1.004 for analysis.tif	679.938	34.393	25.172	29.4232	29.7825						670	6498.36	116.472	71.038	90.9614	93.755						670	PPM POPM.0_00006_1 to analyse.tif	4581.4	83.386	69.954	76.3756	76.67
popm15_1.011 to analyse.tif	2676.51	71.883	47.408	58.3767	59.6455					popm5_1.004 for analysis.tif	509.953	33.176	19.571	25.4812	26.3735						671	3399.88	69.346	62.424	65.7942	65.885						671	PPM POPM.0_00006_1 to analyse.tif	2917.63	73.875	50.286	60.9495	62.0805
popm15_1.011 to analyse.tif	1157.41	45.85	32.141	38.3882	38.9955					popm5_1.004 for analysis.tif	127.488	14.712	11.034	12.7406	12.873						672	8017.46	113.284	90.111	101.035	101.698						672	PPM POPM.0_00006_1 to analyse.tif	11610.2	129.078	114.525	121.584	121.802
popm15_1.011 to analyse.tif	1615.55	57.842	35.562	45.354	46.702					popm5_1.004 for analysis.tif	361.217	28.38	16.205	21.4457	22.2925						673	3255.21	80.893	51.237	64.3791	66.065						673	PPM POPM.0_00006_1 to analyse.tif	241.127	19.59	15.672	17.5218	17.631
popm15_1.011 to analyse.tif	6703.32	148.488	57.479	92.3847	102.983					popm5_1.004 for analysis.tif	308.097	27.554	14.237	19.8061	20.8955						674	16408.7	160.381	130.266	144.541	145.323						674	PPM POPM.0_00006_1 to analyse.tif	2387.15	67.463	45.053	55.1309	56.258
popm15_1.011 to analyse.tif	1169.46	48.765	30.535	38.5877	39.65					popm5_1.004 for analysis.tif	2050.44	64.181	40.677	51.095	52.429						675	13334.3	143.867	118.01	130.299	130.939						675	PPM POPM.0_00006_1 to analyse.tif	6413.97	103.564	78.854	90.3688	91.209
popm15_1.011 to analyse.tif	6233.12	102.966	77.077	89.0857	90.0215					popm5_1.004 for analysis.tif	23999.7	307.233	99.46	174.807	203.346						676	1434.7	53.135	34.379	42.7402	43.757						676	PPM POPM.0_00006_1 to analyse.tif	4858.7	86.273	71.706	78.653	78.9895
popm15_1.011 to analyse.tif	277.296	18.865	18.715	18.79	18.79					popm5_1.004 for analysis.tif	1200.52	40.793	37.471	39.0966	39.132						677	1048.9	41.978	31.814	36.5445	36.896						677	PPM POPM.0_00006_1 to analyse.tif	1591.43	54.048	37.491	45.0142	45.7695
popm15_1.011 to analyse.tif	4906.93	88.376	70.694	79.0424	79.535					popm5_1.004 for analysis.tif	1051.78	50.817	26.353	36.5946	38.585						678	2085.74	57.315	46.335	51.5331	51.825						678	PPM POPM.0_00006_1 to analyse.tif	385.802	26.142	18.791	22.1635	22.4665
popm15_1.011 to analyse.tif	277.296	23.034	15.328	18.79	19.181					popm5_1.004 for analysis.tif	1073.03	62.383	21.901	36.9624	42.142						679	3556.62	80.281	56.407	67.2936	68.344						679	PPM POPM.0_00006_1 to analyse.tif	1217.69	47.029	32.967	39.3753	39.998
popm15_1.011 to analyse.tif	602.816	32.925	23.311	27.7043	28.118					popm5_1.004 for analysis.tif	191.233	18.279	13.32	15.604	15.7995						680	132.62	15.221	11.094	12.9945	13.1575						680	PPM POPM.0_00006_1 to analyse.tif	5413.29	114.541	60.174	83.0206	87.3575
popm15_1.011 to analyse.tif	4955.15	89.304	70.647	79.4298	79.9755					popm5_1.004 for analysis.tif	180.609	18.554	12.394	15.1644	15.474						681	4075.04	88.44	58.667	72.0313	73.5535						681	PPM POPM.0_00006_1 to analyse.tif	7113.23	100.727	89.915	95.1675	95.321
popm15_1.011 to analyse.tif	1579.38	54.505	36.894	44.8434	45.6995					popm5_1.004 for analysis.tif	7043.73	126.462	70.917	94.7015	98.6895						682	6245.18	91.151	87.235	89.1718	89.193						682	PPM POPM.0_00006_1 to analyse.tif	735.436	36.203	25.865	30.6004	31.034
popm15_1.011 to analyse.tif	880.112	42.162	26.579	33.4753	34.3705					popm5_1.004 for analysis.tif	1126.15	48.582	29.514	37.8663	39.048						683	3592.78	82.617	55.37	67.6349	68.9935						683	PPM POPM.0_00006_1 to analyse.tif	2809.12	71.629	49.933	59.8054	60.781
popm15_1.011 to analyse.tif	217.014	23.508	11.754	16.6226	17.631					popm5_1.004 for analysis.tif	371.841	24.881	19.028	21.7587	21.9545						684	4171.49	88.829	59.793	72.8787	74.311						684	PPM POPM.0_00006_1 to analyse.tif	2037.52	64.132	40.452	50.9338	52.292
popm15_1.011 to analyse.tif	1470.87	51.907	36.08	43.2756	43.9935					popm5_1.004 for analysis.tif	531.202	27.89	24.25	26.0067	26.07						685	3845.97	77.05	63.554	69.9774	70.302						685	PPM POPM.0_00006_1 to analyse.tif	4316.16	79.786	68.878	74.1318	74.332
popm15_1.011 to analyse.tif	28633.8	286.853	127.095	190.939	206.974					popm5_1.004 for analysis.tif	541.826	38.945	17.714	26.2655	28.3295						686	4412.62	87.041	64.548	74.9555	75.7945						686	PPM POPM.0_00006_1 to analyse.tif	4822.53	82.733	74.217	78.3597	78.475
popm15_1.011 to analyse.tif	1507.04	52.653	36.443	43.8044	44.548					popm5_1.004 for analysis.tif	435.585	27.177	20.407	23.55	23.792						687	699.267	34.97	25.46	29.8385	30.215						687	PPM POPM.0_00006_1 to analyse.tif	8113.91	125.271	82.469	101.641	103.87
popm15_1.011 to analyse.tif	301.408	26.916	14.258	19.5899	20.587					popm5_1.004 for analysis.tif	1030.53	39.225	33.451	36.2231	36.338						688	5907.6	111.197	67.644	86.7283	89.4205						688	PPM POPM.0_00006_1 to analyse.tif	108.507	11.754	11.754	11.754	11.754
popm15_1.011 to analyse.tif	1193.58	63.768	23.832	38.9835	43.8					popm5_1.004 for analysis.tif	446.209	27.428	20.714	23.8355	24.071						689	9367.77	122.988	96.98	109.213	109.984						689	PPM POPM.0_00006_1 to analyse.tif	12418	147.438	107.239	125.742	127.338
popm15_1.011 to analyse.tif	626.929	32.797	24.339	28.253	28.568					popm5_1.004 for analysis.tif	12207	155.746	99.794	124.669	127.77						690	2724.73	63.914	54.279	58.9002	59.0965						690	PPM POPM.0_00006_1 to analyse.tif	1133.3	46.428	31.079	37.9863	38.7535
popm15_1.011 to analyse.tif	108.507	11.754	11.754	11.754	11.754					popm5_1.004 for analysis.tif	95.616	11.034	11.034	11.0337	11.034						691	23124	208.776	141.024	171.588	174.9						691	PPM POPM.0_00006_1 to analyse.tif	12888.2	142.104	115.477	128.101	128.791
popm15_1.011 to analyse.tif	4967.21	87.312	72.435	79.5264	79.8735					popm5_1.004 for analysis.tif	95.616	11.034	11.034	11.0337	11.034						692	3436.05	73.264	59.715	66.1432	66.4895						692	PPM POPM.0_00006_1 to analyse.tif	2857.35	69.157	52.606	60.3166	60.8815
popm15_1.011 to analyse.tif	180.845	19.59	11.754	15.1743	15.672					popm5_1.004 for analysis.tif	1094.28	47.696	29.211	37.3266	38.4535						693	3833.91	82.97	58.835	69.8677	70.9025						693	PPM POPM.0_00006_1 to analyse.tif	1193.58	46.837	32.446	38.9835	39.6415
popm15_1.011 to analyse.tif	1302.08	49.902	33.222	40.7169	41.562					popm5_1.004 for analysis.tif	95.616	11.034	11.034	11.0337	11.034						694	4014.76	85.245	59.965	71.4965	72.605						694	PPM POPM.0_00006_1 to analyse.tif	699.267	34.97	25.46	29.8385	30.215
popm15_1.011 to analyse.tif	747.492	36.766	25.886	30.8502	31.326					popm5_1.004 for analysis.tif	2804.74	77.825	45.886	59.7588	61.8555						695	1434.7	56.161	32.526	42.7402	44.3435						695	PPM POPM.0_00006_1 to analyse.tif	1507.04	53.113	36.127	43.8044	44.62
popm15_1.011 to analyse.tif	1314.14	48.039	34.83	40.905	41.4345					popm5_1.004 for analysis.tif	3080.97	100.774	38.927	62.6324	69.8505						696	4195.6	102.854	51.938	73.0891	77.396						696	PPM POPM.0_00006_1 to analyse.tif	2833.24	73.021	49.402	60.0616	61.2115
popm15_1.011 to analyse.tif	33818	220.237	195.51	207.505	207.873					popm5_1.004 for analysis.tif	10029.1	181.736	70.264	113.002	126						697	5787.04	116.619	63.182	85.8387	89.9005						697	PPM POPM.0_00006_1 to analyse.tif	3882.14	80.26	61.586	70.3057	70.923
popm15_1.011 to analyse.tif	831.887	44.556	23.772	32.5452	34.164					popm5_1.004 for analysis.tif	127.488	14.712	11.034	12.7406	12.873						698	554.591	42.086	16.778	26.5731	29.432						698	PPM POPM.0_00006_1 to analyse.tif	289.352	20.051	18.374	19.1941	19.2125
popm15_1.011 to analyse.tif	5618.25	99.999	71.534	84.5777	85.7665					popm5_1.004 for analysis.tif	456.833	31.576	18.421	24.1176	24.9985						699	5811.15	110.894	66.721	86.0174	88.8075						699	PPM POPM.0_00006_1 to analyse.tif	7716.05	103.763	94.681	99.118	99.222
popm15_1.011 to analyse.tif	602.816	31.571	24.311	27.7043	27.941					popm5_1.004 for analysis.tif	8616.09	123.224	89.028	104.739	106.126						700	5449.46	94.632	73.321	83.2975	83.9765						700	PPM POPM.0_00006_1 to analyse.tif	8897.57	123.62	91.642	106.437	107.631
popm15_1.011 to analyse.tif	1265.91	65.514	24.603	40.1474	45.0585					popm5_1.004 for analysis.tif	191.233	17.434	13.966	15.604	15.7						701	15359.8	170.943	114.404	139.845	142.673						701	PPM POPM.0_00006_1 to analyse.tif	626.929	32.304	24.71	28.253	28.507
popm15_1.011 to analyse.tif	7462.87	105.83	89.785	97.4783	97.8075					popm5_1.004 for analysis.tif	329.345	21.918	19.132	20.4777	20.525						702	2929.69	63.266	58.96	61.0753	61.113						702	PPM POPM.0_00006_1 to analyse.tif	2833.24	89.45	40.328	60.0616	64.889
popm15_1.011 to analyse.tif	976.562	44.025	28.243	35.2619	36.134					popm5_1.004 for analysis.tif	1997.32	66.639	38.162	50.4288	52.4005						703	4376.45	80	69.653	74.6476	74.8265						703	PPM POPM.0_00006_1 to analyse.tif	2278.65	62.986	46.062	53.8634	54.524
popm15_1.011 to analyse.tif	229.07	19.271	15.135	17.0781	17.203					popm5_1.004 for analysis.tif	95.616	11.034	11.034	11.0337	11.034						704	4701.97	86.224	69.433	77.374	77.8285						704	PPM POPM.0_00006_1 to analyse.tif	2929.69	75.819	49.199	61.0753	62.509
popm15_1.011 to analyse.tif	144.676	15.672	11.754	13.5723	13.713					popm5_1.004 for analysis.tif	1763.59	56.432	39.791	47.3864	48.1115						705	3713.35	76.444	61.849	68.7604	69.1465						705	PPM POPM.0_00006_1 to analyse.tif	14335	170.502	107.048	135.099	138.775
popm15_1.011 to analyse.tif	313.465	26.238	15.211	19.9779	20.7245					popm5_1.004 for analysis.tif	95.616	11.034	11.034	11.0337	11.034						706	1302.08	43.843	37.814	40.7169	40.8285						706	PPM POPM.0_00006_1 to analyse.tif	5762.92	100.624	72.921	85.6597	86.7725
popm15_1.011 to analyse.tif	192.901	15.672	15.672	15.6719	15.672					popm5_1.004 for analysis.tif	1551.11	61.637	32.041	44.4402	46.839						707	6811.82	121.941	71.125	93.1294	96.533						707	PPM POPM.0_00006_1 to analyse.tif	1977.24	55.036	45.743	50.1747	50.3895
popm15_1.011 to analyse.tif	1820.51	53.416	43.394	48.145	48.405					popm5_1.004 for analysis.tif	276.225	22.122	15.898	18.7537	19.01						708	5075.71	95.767	67.483	80.3903	81.625						708	PPM POPM.0_00006_1 to analyse.tif	15612.9	150.658	131.948	140.993	141.303
popm15_1.011 to analyse.tif	6136.67	153.471	50.911	88.3938	102.191					popm5_1.004 for analysis.tif	1582.98	57.726	34.915	44.8945	46.3205						709	3134.64	73.861	54.036	63.1756	63.9485						709	PPM POPM.0_00006_1 to analyse.tif	1687.89	46.871	45.851	46.3582	46.361
popm15_1.011 to analyse.tif	2833.24	73.045	49.386	60.0616	61.2155					popm5_1.004 for analysis.tif	127.488	14.712	11.034	12.7406	12.873						710	4714.02	97.031	61.857	77.4731	79.444						710	PPM POPM.0_00006_1 to analyse.tif	2712.67	70.169	49.222	58.7698	59.6955
popm15_1.011 to analyse.tif	277.296	23.034	15.328	18.79	19.181					popm5_1.004 for analysis.tif	3814.03	120.896	40.168	69.6863	80.532						711	36542.7	253.044	183.872	215.703	218.458						711	PPM POPM.0_00006_1 to analyse.tif	1386.48	49.855	35.409	42.0157	42.632
popm15_1.011 to analyse.tif	373.746	30.76	15.47	21.8144	23.115					popm5_1.004 for analysis.tif	764.93	66.264	14.698	31.208	40.481						712	7342.3	115.521	80.925	96.6877	98.223						712	PPM POPM.0_00006_1 to analyse.tif	7378.47	111.267	84.433	96.9256	97.85
popm15_1.011 to analyse.tif	10778.4	137.538	99.779	117.147	118.659					popm5_1.004 for analysis.tif	180.609	18.554	12.394	15.1644	15.474						713	4605.52	86.82	67.541	76.5763	77.1805						713	PPM POPM.0_00006_1 to analyse.tif	3918.31	81.491	61.221	70.6325	71.356
popm15_1.011 to analyse.tif	494.309	33.714	18.668	25.0873	26.191					popm5_1.004 for analysis.tif	127.488	14.712	11.034	12.7406	12.873						714	72.338	11.754	7.836	9.59707	9.795						714	PPM POPM.0_00006_1 to analyse.tif	506.366	29.483	21.868	25.3915	25.6755
popm15_1.011 to analyse.tif	1277.97	48.189	33.766	40.3381	40.9775					popm5_1.004 for analysis.tif	169.984	18.968	11.41	14.7116	15.189						715	3050.25	82.378	47.145	62.3194	64.7615						715	PPM POPM.0_00006_1 to analyse.tif	1217.69	48.648	31.87	39.3753	40.259
popm15_1.011 to analyse.tif	325.521	22.398	18.505	20.3585	20.4515					popm5_1.004 for analysis.tif	456.833	32.518	17.887	24.1176	25.2025						716	3339.6	80.118	53.073	65.2083	66.5955						716	PPM POPM.0_00006_1 to analyse.tif	3339.6	76.32	55.714	65.2083	66.017
popm15_1.011 to analyse.tif	361.69	30.484	15.107	21.4597	22.7955					popm5_1.004 for analysis.tif	191.233	22.067	11.034	15.604	16.5505						717	3544.56	80	56.413	67.1794	68.2065						717	PPM POPM.0_00006_1 to analyse.tif	17614.3	184.622	121.476	149.757	153.049
popm15_1.011 to analyse.tif	5268.61	99.712	67.276	81.9037	83.494					popm5_1.004 for analysis.tif	95.616	11.034	11.034	11.0337	11.034						718	421.971	25.279	21.254	23.1791	23.2665						718	PPM POPM.0_00006_1 to analyse.tif	2905.57	73.78	50.142	60.8235	61.961
popm15_1.011 to analyse.tif	446.084	27.166	20.907	23.8322	24.0365					popm5_1.004 for analysis.tif	849.922	37.352	28.972	32.8961	33.162						719	11429.4	173.304	83.97	120.633	128.637						719	PPM POPM.0_00006_1 to analyse.tif	1699.94	51.491	42.035	46.5235	46.763
popm15_1.011 to analyse.tif	1941.07	57.44	43.027	49.7137	50.2335					popm5_1.004 for analysis.tif	16647.9	166.698	127.156	145.591	146.927						720	6377.8	104.897	77.414	90.1137	91.1555						720	PPM POPM.0_00006_1 to analyse.tif	108.507	11.754	11.754	11.754	11.754
popm15_1.011 to analyse.tif	204.958	19.765	13.203	16.1543	16.484					popm5_1.004 for analysis.tif	456.833	25.902	22.456	24.1176	24.179						721	1097.13	43.925	31.802	37.3752	37.8635						721	PPM POPM.0_00006_1 to analyse.tif	1386.48	48.821	36.159	42.0157	42.49
popm15_1.011 to analyse.tif	3231.1	85.276	48.243	64.1402	66.7595					popm5_1.004 for analysis.tif	223.105	25.745	11.034	16.8543	18.3895						722	10971.3	141.809	98.506	118.191	120.157						722	PPM POPM.0_00006_1 to analyse.tif	699.267	34.496	25.81	29.8385	30.153
popm15_1.011 to analyse.tif	3291.38	89.686	46.726	64.7357	68.206					popm5_1.004 for analysis.tif	1444.87	49.533	37.14	42.8913	43.3365						723	5232.45	90.596	73.537	81.6221	82.0665						723	PPM POPM.0_00006_1 to analyse.tif	1663.77	50.188	42.209	46.0259	46.1985
popm15_1.011 to analyse.tif	5811.15	111.214	66.529	86.0174	88.8715					popm5_1.004 for analysis.tif	488.705	26.25	23.705	24.9447	24.9775						724	15359.8	147.682	132.424	139.845	140.053						724	PPM POPM.0_00006_1 to analyse.tif	10428.7	154.918	85.711	115.231	120.315
popm15_1.011 to analyse.tif	1362.37	53.86	32.206	41.6488	43.033					popm5_1.004 for analysis.tif	159.36	18.389	11.034	14.2444	14.7115						725	16963.3	215.025	100.445	146.964	157.735						725	PPM POPM.0_00006_1 to analyse.tif	78908.7	356.658	281.697	316.97	319.178
popm15_1.011 to analyse.tif	1989.29	63.539	39.863	50.3274	51.701					popm5_1.004 for analysis.tif	5566.99	91.487	77.477	84.191	84.482						726	2724.73	76.476	45.364	58.9002	60.92						726	PPM POPM.0_00006_1 to analyse.tif	458.14	27.459	21.243	24.1521	24.351
popm15_1.011 to analyse.tif	241.127	23.288	13.183	17.5218	18.2355					popm5_1.004 for analysis.tif	286.849	21.025	17.371	19.1109	19.198						727	10790.4	129.334	106.227	117.213	117.781						727	PPM POPM.0_00006_1 to analyse.tif	6438.08	107.881	75.984	90.5385	91.9325
popm15_1.011 to analyse.tif	2073.69	77.815	33.931	51.3839	55.873					popm5_1.004 for analysis.tif	2825.99	86.363	41.663	59.9847	64.013						728	10669.9	130.042	104.468	116.556	117.255						728	PPM POPM.0_00006_1 to analyse.tif	2953.8	78.083	48.165	61.3262	63.124
popm15_1.011 to analyse.tif	590.76	29.404	25.581	27.4259	27.4925					popm5_1.004 for analysis.tif	9051.67	139.761	82.462	107.354	111.112						729	13044.9	141.135	117.684	128.877	129.409						729	PPM POPM.0_00006_1 to analyse.tif	2785.01	83.35	42.543	59.5482	62.9465
popm15_1.011 to analyse.tif	5570.02	105.311	67.343	84.2139	86.327					popm5_1.004 for analysis.tif	1487.36	53.66	35.292	43.5175	44.476						730	5702.64	122.308	59.365	85.2105	90.8365						730	PPM POPM.0_00006_1 to analyse.tif	3894.19	85.941	57.694	70.4148	71.8175
popm15_1.011 to analyse.tif	217.014	23.508	11.754	16.6226	17.631					popm5_1.004 for analysis.tif	318.721	21.281	19.069	20.1447	20.175						731	3411.94	78.881	55.073	65.9107	66.977						731	PPM POPM.0_00006_1 to analyse.tif	14057.7	147.658	121.218	133.786	134.438
popm15_1.011 to analyse.tif	446.084	29.972	18.95	23.8322	24.461					popm5_1.004 for analysis.tif	127.488	14.712	11.034	12.7406	12.873						732	5015.43	99.043	64.476	79.9115	81.7595						732	PPM POPM.0_00006_1 to analyse.tif	9054.3	113.903	101.211	107.37	107.557
popm15_1.011 to analyse.tif	1892.84	57.657	41.8	49.0922	49.7285					popm5_1.004 for analysis.tif	350.593	40.457	11.034	21.1279	25.7455						733	9669.17	134.211	91.73	110.956	112.971						733	PPM POPM.0_00006_1 to analyse.tif	1362.37	52.748	32.885	41.6488	42.8165
popm15_1.011 to analyse.tif	482.253	34.679	17.706	24.7795	26.1925					popm5_1.004 for analysis.tif	13620	207.149	83.715	131.687	145.432						734	11019.5	131.159	106.973	118.45	119.066						734	PPM POPM.0_00006_1 to analyse.tif	313.465	22.104	18.056	19.9779	20.08
popm15_1.011 to analyse.tif	4050.93	84.969	60.702	71.8178	72.8355					popm5_1.004 for analysis.tif	818.05	34.81	29.922	32.2734	32.366						735	735.436	35.966	26.035	30.6004	31.0005						735	PPM POPM.0_00006_1 to analyse.tif	530.478	29.601	22.818	25.989	26.2095
popm15_1.011 to analyse.tif	2121.91	69.083	39.108	51.9779	54.0955					popm5_1.004 for analysis.tif	711.81	55.048	16.464	30.1049	35.756						736	14045.6	151.471	118.065	133.729	134.768						736	PPM POPM.0_00006_1 to analyse.tif	759.549	35.055	27.588	31.098	31.3215
popm15_1.011 to analyse.tif	554.591	37.534	18.813	26.5731	28.1735					popm5_1.004 for analysis.tif	2103.56	73.516	36.432	51.7526	54.974						737	8632.33	112.188	97.97	104.838	105.079						737	PPM POPM.0_00006_1 to analyse.tif	8065.68	122.712	83.688	101.339	103.2
popm15_1.011 to analyse.tif	2531.83	59.401	54.269	56.777	56.835					popm5_1.004 for analysis.tif	2029.19	63.701	40.559	50.8296	52.13						738	3158.76	72.085	55.794	63.4181	63.9395						738	PPM POPM.0_00006_1 to analyse.tif	2604.17	70.145	47.27	57.5824	58.7075
popm15_1.011 to analyse.tif	1290.03	45.134	36.392	40.528	40.763					popm5_1.004 for analysis.tif	191.233	18.279	13.32	15.604	15.7995						739	4014.76	110.343	46.326	71.4965	78.3345						739	PPM POPM.0_00006_1 to analyse.tif	3556.62	83.214	54.419	67.2936	68.8165
popm15_1.011 to analyse.tif	8994.02	132.789	86.238	107.012	109.513					popm5_1.004 for analysis.tif	95.616	11.034	11.034	11.0337	11.034						740	29706.8	208.257	181.621	194.484	194.939						740	PPM POPM.0_00006_1 to analyse.tif	4894.87	95.983	64.932	78.9452	80.4575
popm15_1.011 to analyse.tif	4460.84	93.749	60.584	75.3639	77.1665					popm5_1.004 for analysis.tif	1859.2	56.013	42.262	48.654	49.1375						741	7077.06	98.258	91.705	94.9253	94.9815						741	PPM POPM.0_00006_1 to analyse.tif	3472.22	68.513	64.528	66.4904	66.5205
popm15_1.011 to analyse.tif	217.014	23.508	11.754	16.6226	17.631					popm5_1.004 for analysis.tif	7288.09	153.767	60.348	96.3301	107.058						742	9500.39	126.137	95.898	109.983	111.017						742	PPM POPM.0_00006_1 to analyse.tif	15070.4	149.132	128.666	138.522	138.899
popm15_1.011 to analyse.tif	409.915	29.914	17.447	22.8456	23.6805					popm5_1.004 for analysis.tif	159.36	15.186	13.361	14.2444	14.2735						743	4026.81	78.436	65.367	71.6038	71.9015						743	PPM POPM.0_00006_1 to analyse.tif	11694.6	140.536	105.952	122.025	123.244
popm15_1.011 to analyse.tif	289.352	20.051	18.374	19.1941	19.2125					popm5_1.004 for analysis.tif	95.616	11.034	11.034	11.0337	11.034						744	458.14	27.957	20.865	24.1521	24.411						744	PPM POPM.0_00006_1 to analyse.tif	783.661	33.151	30.099	31.5878	31.625
popm15_1.011 to analyse.tif	1832.56	61.985	37.643	48.3042	49.814					popm5_1.004 for analysis.tif	95.616	11.034	11.034	11.0337	11.034						745	3158.76	102.038	39.415	63.4181	70.7265						745	PPM POPM.0_00006_1 to analyse.tif	1073.01	38.949	35.077	36.9622	37.013
popm15_1.011 to analyse.tif	13840.7	154.623	113.971	132.75	134.297					popm5_1.004 for analysis.tif	159.36	18.389	11.034	14.2444	14.7115						746	1193.58	50.623	30.02	38.9835	40.3215						746	PPM POPM.0_00006_1 to analyse.tif	26439.5	205.953	163.454	183.477	184.704
popm15_1.011 to analyse.tif	2531.83	76.389	42.2	56.777	59.2945					popm5_1.004 for analysis.tif	201.857	18.09	14.208	16.0316	16.149						747	8077.74	115.119	89.341	101.415	102.23						747	PPM POPM.0_00006_1 to analyse.tif	976.562	41.543	29.93	35.2619	35.7365
popm15_1.011 to analyse.tif	108.507	11.754	11.754	11.754	11.754					popm5_1.004 for analysis.tif	2432.9	65.091	47.59	55.6567	56.3405						748	3713.35	84.756	55.784	68.7604	70.27						748	PPM POPM.0_00006_1 to analyse.tif	6787.71	95.199	90.783	92.9645	92.991
popm15_1.011 to analyse.tif	843.943	36.905	29.116	32.7802	33.0105					popm5_1.004 for analysis.tif	2815.37	65.463	54.758	59.8719	60.1105						749	8849.34	151.029	74.604	106.148	112.816						749	PPM POPM.0_00006_1 to analyse.tif	1036.84	48.623	27.151	36.3339	37.887
popm15_1.011 to analyse.tif	2242.48	61.968	46.076	53.4342	54.022					popm5_1.004 for analysis.tif	4419.6	98.036	57.399	75.0147	77.7175						750	373.746	27.158	17.522	21.8144	22.34						750	PPM POPM.0_00006_1 to analyse.tif	4219.72	86.54	62.084	73.2988	74.312
popm15_1.011 to analyse.tif	180.845	19.59	11.754	15.1743	15.672					popm5_1.004 for analysis.tif	903.043	36.335	31.644	33.9086	33.9895						751	57219.3	334.042	218.098	269.915	276.07						751	PPM POPM.0_00006_1 to analyse.tif	2109.86	62.477	42.997	51.8301	52.737
popm15_1.011 to analyse.tif	735.436	39.411	23.76	30.6004	31.5855					popm5_1.004 for analysis.tif	95.616	11.034	11.034	11.0337	11.034						752	2531.83	57.937	55.64	56.777	56.7885						752	PPM POPM.0_00006_1 to analyse.tif	5883.49	99.215	75.503	86.5511	87.359
popm15_1.011 to analyse.tif	1929.01	55.545	44.218	49.559	49.8815					popm5_1.004 for analysis.tif	7341.2	131.242	71.221	96.6805	101.231						753	880.112	43.047	26.032	33.4753	34.5395						753	PPM POPM.0_00006_1 to analyse.tif	10356.4	126.972	103.851	114.831	115.411
popm15_1.011 to analyse.tif	1699.94	55.009	39.347	46.5235	47.178					popm5_1.004 for analysis.tif	934.915	39.566	30.086	34.5018	34.826						754	14190.3	154.569	116.891	134.416	135.73						754	PPM POPM.0_00006_1 to analyse.tif	4328.22	89.065	61.875	74.2352	75.47
popm15_1.011 to analyse.tif	4653.74	96.85	61.18	76.9762	79.015					popm5_1.004 for analysis.tif	95.616	11.034	11.034	11.0337	11.034						755	253.183	19.333	16.674	17.9545	18.0035						755	PPM POPM.0_00006_1 to analyse.tif	1953.12	57.1	43.551	49.8678	50.3255
popm15_1.011 to analyse.tif	5895.54	103.287	72.676	86.6397	87.9815					popm5_1.004 for analysis.tif	414.337	38.743	13.617	22.9685	26.18						756	1953.12	52.81	47.09	49.8678	49.95						756	PPM POPM.0_00006_1 to analyse.tif	1048.9	45.727	29.206	36.5445	37.4665
popm15_1.011 to analyse.tif	880.112	45.905	24.411	33.4753	35.158					popm5_1.004 for analysis.tif	382.465	24.166	20.151	22.0674	22.1585						757	14961.9	194.35	98.019	138.022	146.185						757	PPM POPM.0_00006_1 to analyse.tif	4448.78	83.839	67.563	75.262	75.701
popm15_1.011 to analyse.tif	7378.47	124.846	75.249	96.9256	100.047					popm5_1.004 for analysis.tif	16934.7	210.577	102.394	146.84	156.486						758	4955.15	84.518	74.648	79.4298	79.583						758	PPM POPM.0_00006_1 to analyse.tif	4858.7	121.879	50.758	78.653	86.3185
popm15_1.011 to analyse.tif	180.845	16.177	14.233	15.1743	15.205					popm5_1.004 for analysis.tif	350.593	24.939	17.899	21.1279	21.419						759	8113.91	132.284	78.096	101.641	105.19						759	PPM POPM.0_00006_1 to analyse.tif	518.422	29.238	22.576	25.6919	25.907
popm15_1.011 to analyse.tif	2290.7	71.969	40.526	54.0057	56.2475					popm5_1.004 for analysis.tif	2889.74	65.274	56.368	60.6575	60.821						760	12743.5	157.934	102.736	127.38	130.335						760	PPM POPM.0_00006_1 to analyse.tif	783.661	35.46	28.139	31.5878	31.7995
popm15_1.011 to analyse.tif	3833.91	88.943	54.883	69.8677	71.913					popm5_1.004 for analysis.tif	1338.63	51.498	33.096	41.2843	42.297						761	8041.57	160.785	63.68	101.187	112.233						761	PPM POPM.0_00006_1 to analyse.tif	1302.08	47.154	35.159	40.7169	41.1565
popm15_1.011 to analyse.tif	180.845	16.177	14.233	15.1743	15.205					popm5_1.004 for analysis.tif	12759.5	173.842	93.452	127.459	133.647						762	3158.76	78.762	51.063	63.4181	64.9125						762	PPM POPM.0_00006_1 to analyse.tif	15408	148.626	131.996	140.065	140.311
popm15_1.011 to analyse.tif	2736.79	67.488	51.632	59.0304	59.56					popm5_1.004 for analysis.tif	371.841	26.982	17.547	21.7587	22.2645						763	976.562	36.994	33.611	35.2619	35.3025						763	PPM POPM.0_00006_1 to analyse.tif	4894.87	96.703	64.448	78.9452	80.5755
popm15_1.011 to analyse.tif	2302.76	64.604	45.384	54.1476	54.994					popm5_1.004 for analysis.tif	679.938	36.083	23.993	29.4232	30.038						764	6233.12	98.694	80.412	89.0857	89.553						764	PPM POPM.0_00006_1 to analyse.tif	20676.6	210.322	125.171	162.254	167.746
popm15_1.011 to analyse.tif	12008.1	152.578	100.206	123.65	126.392					popm5_1.004 for analysis.tif	16361	208.813	99.761	144.331	154.287						765	3918.31	88.126	56.611	70.6325	72.3685						765	PPM POPM.0_00006_1 to analyse.tif	1699.94	55.852	38.753	46.5235	47.3025
popm15_1.011 to analyse.tif	3267.26	80.837	51.462	64.4982	66.1495					popm5_1.004 for analysis.tif	5142.03	123.038	53.212	80.9138	88.125						766	180.845	18.903	12.181	15.1743	15.542						766	PPM POPM.0_00006_1 to analyse.tif	14238.5	155.94	116.256	134.644	136.098
popm15_1.011 to analyse.tif	1205.63	51.557	29.774	39.1799	40.6655					popm5_1.004 for analysis.tif	499.329	27.581	23.051	25.2144	25.316						767	14298.8	147.161	123.714	134.929	135.438						767	PPM POPM.0_00006_1 to analyse.tif	4111.21	78.604	66.594	72.3502	72.599
popm15_1.011 to analyse.tif	1832.56	59.208	39.408	48.3042	49.308					popm5_1.004 for analysis.tif	1593.61	54.572	37.181	45.0449	45.8765						768	6426.02	99.962	81.85	90.4537	90.906						768	PPM POPM.0_00006_1 to analyse.tif	1434.7	53.924	33.876	42.7402	43.9
popm15_1.011 to analyse.tif	1314.14	50.862	32.897	40.905	41.8795					popm5_1.004 for analysis.tif	95.616	11.034	11.034	11.0337	11.034						769	409.915	24.004	21.743	22.8456	22.8735						769	PPM POPM.0_00006_1 to analyse.tif	7535.2	111.706	85.887	97.9496	98.7965
popm15_1.011 to analyse.tif	1507.04	55.899	34.327	43.8044	45.113					popm5_1.004 for analysis.tif	594.946	41.136	18.415	27.5229	29.7755						770	699.267	43.658	20.393	29.8385	32.0255						770	PPM POPM.0_00006_1 to analyse.tif	1699.94	70.937	30.512	46.5235	50.7245
popm15_1.011 to analyse.tif	1603.49	56.591	36.077	45.1844	46.334					popm5_1.004 for analysis.tif	95.616	11.034	11.034	11.0337	11.034						771	10187.6	125.402	103.437	113.891	114.419						771	PPM POPM.0_00006_1 to analyse.tif	4231.77	74.832	72.002	73.4034	73.417
popm15_1.011 to analyse.tif	3134.64	76.545	52.141	63.1756	64.343					popm5_1.004 for analysis.tif	8711.7	159.984	69.332	105.319	114.658						772	4328.22	102.341	53.848	74.2352	78.0945						772	PPM POPM.0_00006_1 to analyse.tif	1519.1	51.219	37.763	43.9793	44.491
popm15_1.011 to analyse.tif	1048.9	45.19	29.553	36.5445	37.3715					popm5_1.004 for analysis.tif	127.488	14.712	11.034	12.7406	12.873						773	7040.9	140.57	63.774	94.6824	102.172						773	PPM POPM.0_00006_1 to analyse.tif	2423.32	92.021	33.53	55.547	62.7755
popm15_1.011 to analyse.tif	494.309	28.908	21.772	25.0873	25.34					popm5_1.004 for analysis.tif	1041.15	43.681	30.349	36.4094	37.015						774	5232.45	94.477	70.516	81.6221	82.4965						774	PPM POPM.0_00006_1 to analyse.tif	4822.53	86.675	70.842	78.3597	78.7585
popm15_1.011 to analyse.tif	217.014	23.508	11.754	16.6226	17.631					popm5_1.004 for analysis.tif	2475.4	86.826	36.3	56.1407	61.563						775	3014.08	83.396	46.017	61.9488	64.7065						775	PPM POPM.0_00006_1 to analyse.tif	5774.98	105.094	69.965	85.7493	87.5295
popm15_1.011 to analyse.tif	421.971	27.154	19.786	23.1791	23.47					popm5_1.004 for analysis.tif	95.616	11.034	11.034	11.0337	11.034						776	2097.8	55.398	48.215	51.6818	51.8065						776	PPM POPM.0_00006_1 to analyse.tif	27018.2	279.646	123.015	185.474	201.331
popm15_1.011 to analyse.tif	6184.9	94.733	83.127	88.7404	88.93					popm5_1.004 for analysis.tif	127.488	14.712	11.034	12.7406	12.873						777	21170.9	217.724	123.807	164.182	170.766						777	PPM POPM.0_00006_1 to analyse.tif	2941.74	74.943	49.979	61.2009	62.461
popm15_1.011 to analyse.tif	6450.14	116.89	70.259	90.6233	93.5745					popm5_1.004 for analysis.tif	1699.85	55.594	38.93	46.5222	47.262						778	5931.71	101.398	74.484	86.9051	87.941						778	PPM POPM.0_00006_1 to analyse.tif	217.014	19.399	14.243	16.6226	16.821
popm15_1.011 to analyse.tif	108.507	11.754	11.754	11.754	11.754					popm5_1.004 for analysis.tif	2018.57	71.169	36.113	50.6964	53.641						779	1048.9	61.093	21.86	36.5445	41.4765						779	PPM POPM.0_00006_1 to analyse.tif	108.507	11.754	11.754	11.754	11.754
popm15_1.011 to analyse.tif	4002.7	81.336	62.659	71.3891	71.9975					popm5_1.004 for analysis.tif	2772.87	93.449	37.78	59.4183	65.6145						780	4050.93	81.366	63.39	71.8178	72.378						780	PPM POPM.0_00006_1 to analyse.tif	4255.88	112.206	48.293	73.6122	80.2495
popm15_1.011 to analyse.tif	7752.22	137.167	71.959	99.3501	104.563					popm5_1.004 for analysis.tif	201.857	18.09	14.208	16.0316	16.149						781	590.76	33.564	22.41	27.4259	27.987						781	PPM POPM.0_00006_1 to analyse.tif	1229.74	63.63	24.607	39.5697	44.1185
popm15_1.011 to analyse.tif	880.112	43.664	25.664	33.4753	34.664					popm5_1.004 for analysis.tif	807.426	37.671	27.29	32.0632	32.4805						782	11357.1	159.231	90.813	120.251	125.022						782	PPM POPM.0_00006_1 to analyse.tif	8005.4	126.072	80.849	100.959	103.46
popm15_1.011 to analyse.tif	253.183	27.426	11.754	17.9545	19.59					popm5_1.004 for analysis.tif	159.36	15.186	13.361	14.2444	14.2735						783	301.408	20.759	18.487	19.5899	19.623						783	PPM POPM.0_00006_1 to analyse.tif	626.929	33.093	24.121	28.253	28.607
popm15_1.011 to analyse.tif	5160.11	110.203	59.618	81.0559	84.9105					popm5_1.004 for analysis.tif	95.616	11.034	11.034	11.0337	11.034						784	3809.8	83.191	58.309	69.6476	70.75						784	PPM POPM.0_00006_1 to analyse.tif	892.168	44.434	25.565	33.7038	34.9995
popm15_1.011 to analyse.tif	2989.97	76.097	50.027	61.7005	63.062					popm5_1.004 for analysis.tif	95.616	11.034	11.034	11.0337	11.034						785	1398.53	44.736	39.804	42.198	42.27						785	PPM POPM.0_00006_1 to analyse.tif	1904.9	59.688	40.635	49.2483	50.1615
popm15_1.011 to analyse.tif	602.816	33.778	22.723	27.7043	28.2505					popm5_1.004 for analysis.tif	881.794	52.94	21.208	33.5073	37.074						786	26331	233.718	143.445	183.1	188.582						786	PPM POPM.0_00006_1 to analyse.tif	4798.42	92.032	66.385	78.1636	79.2085
popm15_1.011 to analyse.tif	2387.15	68.823	44.163	55.1309	56.493					popm5_1.004 for analysis.tif	903.043	39.489	29.117	33.9086	34.303						787	2471.55	59.247	53.115	56.097	56.181						787	PPM POPM.0_00006_1 to analyse.tif	29538	245.512	153.186	193.93	199.349
popm15_1.011 to analyse.tif	5268.61	100.046	67.051	81.9037	83.5485					popm5_1.004 for analysis.tif	254.977	22.067	14.712	18.018	18.3895						788	289.352	22.02	16.731	19.1941	19.3755						788	PPM POPM.0_00006_1 to analyse.tif	663.098	32.327	26.117	29.0566	29.222
popm15_1.011 to analyse.tif	2447.43	65.419	47.634	55.8227	56.5265					popm5_1.004 for analysis.tif	1211.14	48.15	32.026	39.2692	40.088						789	2833.24	64.581	55.859	60.0616	60.22						789	PPM POPM.0_00006_1 to analyse.tif	373.746	26.116	18.221	21.8144	22.1685
popm15_1.011 to analyse.tif	3303.43	71.608	58.737	64.8542	65.1725					popm5_1.004 for analysis.tif	308.097	20.434	19.197	19.8061	19.8155						790	229.07	19.794	14.735	17.0781	17.2645						790	PPM POPM.0_00006_1 to analyse.tif	3858.03	81.898	59.979	70.087	70.9385
popm15_1.011 to analyse.tif	49286.3	311.692	201.331	250.506	256.512					popm5_1.004 for analysis.tif	95.616	11.034	11.034	11.0337	11.034						791	10115.3	121.044	106.401	113.486	113.722						791	PPM POPM.0_00006_1 to analyse.tif	940.394	41.179	29.077	34.6027	35.128
popm15_1.011 to analyse.tif	9717.4	150.764	82.066	111.232	116.415					popm5_1.004 for analysis.tif	4918.93	91.671	68.32	79.139	79.9955						792	566.647	30.301	23.811	26.8603	27.056						792	PPM POPM.0_00006_1 to analyse.tif	15215.1	188.993	102.504	139.185	145.749
popm15_1.011 to analyse.tif	590.76	33.579	22.4	27.4259	27.9895					popm5_1.004 for analysis.tif	1221.76	58.318	26.674	39.4411	42.496						793	4605.52	94.665	61.944	76.5763	78.3045						793	PPM POPM.0_00006_1 to analyse.tif	217.014	18.572	14.878	16.6226	16.725
popm15_1.011 to analyse.tif	1290.03	52.482	31.297	40.528	41.8895					popm5_1.004 for analysis.tif	12260.1	211.984	73.638	124.94	142.811						794	759.549	35.014	27.62	31.098	31.317						794	PPM POPM.0_00006_1 to analyse.tif	7462.87	99.413	95.581	97.4783	97.497
popm15_1.011 to analyse.tif	180.845	16.177	14.233	15.1743	15.205					popm5_1.004 for analysis.tif	127.488	14.712	11.034	12.7406	12.873						795	12068.4	155.64	98.728	123.959	127.184						795	PPM POPM.0_00006_1 to analyse.tif	506.366	28.704	22.461	25.3915	25.5825
popm15_1.011 to analyse.tif	1543.21	54.812	35.848	44.3269	45.33					popm5_1.004 for analysis.tif	1476.74	53.001	35.476	43.3618	44.2385						796	4894.87	92.468	67.4	78.9452	79.934						796	PPM POPM.0_00006_1 to analyse.tif	3002.03	80.263	47.622	61.8248	63.9425
popm15_1.011 to analyse.tif	807.774	35.692	28.816	32.0701	32.254					popm5_1.004 for analysis.tif	711.81	46.539	19.474	30.1049	33.0065						797	651.042	31.367	26.427	28.7912	28.897						797	PPM POPM.0_00006_1 to analyse.tif	723.38	36.286	25.383	30.3486	30.8345
popm15_1.011 to analyse.tif	385.802	25.831	19.016	22.1635	22.4235					popm5_1.004 for analysis.tif	701.186	35.261	25.319	29.8794	30.29						798	8885.51	122.649	92.242	106.364	107.446						798	PPM POPM.0_00006_1 to analyse.tif	13406.6	159.452	107.053	130.652	133.252
popm15_1.011 to analyse.tif	651.042	37.267	22.243	28.7912	29.755					popm5_1.004 for analysis.tif	403.713	25.101	20.478	22.6721	22.7895						799	1181.52	42.019	35.802	38.7861	38.9105						799	PPM POPM.0_00006_1 to analyse.tif	1386.48	51.078	34.561	42.0157	42.8195
popm15_1.011 to analyse.tif	1941.07	58.592	42.18	49.7137	50.386					popm5_1.004 for analysis.tif	1030.53	38.311	34.249	36.2231	36.28						800	18048.3	186.179	123.429	151.591	154.804						800	PPM POPM.0_00006_1 to analyse.tif	1748.17	60.539	36.767	47.1788	48.653
popm15_1.011 to analyse.tif	4484.95	117.145	48.747	75.5674	82.946					popm5_1.004 for analysis.tif	26963.8	208.458	164.692	185.287	186.575						801	880.112	36.305	30.866	33.4753	33.5855						801	PPM POPM.0_00006_1 to analyse.tif	15564.7	155.1	127.773	140.775	141.436
popm15_1.011 to analyse.tif	421.971	27.906	19.253	23.1791	23.5795					popm5_1.004 for analysis.tif	14045	137.833	129.741	133.726	133.787						802	3930.36	84.502	59.221	70.7411	71.8615						802	PPM POPM.0_00006_1 to analyse.tif	1036.84	41.635	31.708	36.3339	36.6715
popm15_1.011 to analyse.tif	217.014	23.508	11.754	16.6226	17.631					popm5_1.004 for analysis.tif	127.488	14.712	11.034	12.7406	12.873						803	1615.55	56.481	36.419	45.354	46.45						803	PPM POPM.0_00006_1 to analyse.tif	1868.73	63.784	37.303	48.7785	50.5435
popm15_1.011 to analyse.tif	4412.62	120.13	46.769	74.9555	83.4495					popm5_1.004 for analysis.tif	1434.24	49.527	36.872	42.7333	43.1995						804	21050.3	207.66	129.068	163.714	168.364						804	PPM POPM.0_00006_1 to analyse.tif	819.83	36.37	28.701	32.3085	32.5355
popm15_1.011 to analyse.tif	217.014	23.508	11.754	16.6226	17.631					popm5_1.004 for analysis.tif	1221.76	49.822	31.223	39.4411	40.5225						805	4629.63	88.965	66.258	76.7765	77.6115						805	PPM POPM.0_00006_1 to analyse.tif	3604.84	79.364	57.833	67.7483	68.5985
popm15_1.011 to analyse.tif	2483.6	58.229	54.307	56.2337	56.268					popm5_1.004 for analysis.tif	350.593	28.036	15.922	21.1279	21.979						806	2037.52	56.085	46.256	50.9338	51.1705						806	PPM POPM.0_00006_1 to analyse.tif	1290.03	47.122	34.857	40.528	40.9895
popm15_1.011 to analyse.tif	614.873	36.196	21.629	27.98	28.9125					popm5_1.004 for analysis.tif	414.337	23.865	22.105	22.9685	22.985						807	409.915	31.381	16.631	22.8456	24.006						807	PPM POPM.0_00006_1 to analyse.tif	1748.17	56.833	39.165	47.1788	47.999
popm15_1.011 to analyse.tif	602.816	37.202	20.631	27.7043	28.9165					popm5_1.004 for analysis.tif	3017.22	94.567	40.624	61.9811	67.5955						808	204.958	18.336	14.232	16.1543	16.284						808	PPM POPM.0_00006_1 to analyse.tif	4400.56	100.208	55.913	74.853	78.0605
popm15_1.011 to analyse.tif	1856.67	81.449	29.024	48.6209	55.2365					popm5_1.004 for analysis.tif	297.473	27.795	13.627	19.4616	20.711						809	4400.56	87.21	64.247	74.853	75.7285						809	PPM POPM.0_00006_1 to analyse.tif	1651.72	60.676	34.66	45.8588	47.668
popm15_1.011 to analyse.tif	337.577	25.645	16.76	20.732	21.2025					popm5_1.004 for analysis.tif	233.729	21.018	14.159	17.2509	17.5885						810	3520.45	79.011	56.731	66.9506	67.871						810	PPM POPM.0_00006_1 to analyse.tif	687.211	35.381	24.73	29.5801	30.0555
popm15_1.011 to analyse.tif	4701.97	88.768	67.442	77.374	78.105					popm5_1.004 for analysis.tif	1370.5	50.151	34.794	41.7729	42.4725						811	1699.94	51.993	41.629	46.5235	46.811						811	PPM POPM.0_00006_1 to analyse.tif	3267.26	81.937	50.771	64.4982	66.354
popm15_1.011 to analyse.tif	421.971	28.04	19.161	23.1791	23.6005					popm5_1.004 for analysis.tif	1476.74	67.739	27.757	43.3618	47.748						812	1760.22	63.388	35.357	47.3412	49.3725						812	PPM POPM.0_00006_1 to analyse.tif	530.478	30.695	22.005	25.989	26.35
popm15_1.011 to analyse.tif	289.352	23.508	15.672	19.1941	19.59					popm5_1.004 for analysis.tif	371.841	32.526	14.556	21.7587	23.541						813	7716.05	145.934	67.321	99.118	106.627						813	PPM POPM.0_00006_1 to analyse.tif	928.337	39.177	30.171	34.3802	34.674
popm15_1.011 to analyse.tif	602.816	36.2	21.203	27.7043	28.7015					popm5_1.004 for analysis.tif	5885.71	136.055	55.08	86.5675	95.5675						814	20001.4	182.282	139.71	159.583	160.996						814	PPM POPM.0_00006_1 to analyse.tif	50516	313.648	205.067	253.612	259.358
popm15_1.011 to analyse.tif	144.676	15.672	11.754	13.5723	13.713					popm5_1.004 for analysis.tif	1806.09	73.902	31.116	47.9539	52.509						815	12526.5	178.815	89.194	126.29	134.005						815	PPM POPM.0_00006_1 to analyse.tif	1229.74	54.568	28.694	39.5697	41.631
popm15_1.011 to analyse.tif	1929.01	59.357	41.378	49.559	50.3675					popm5_1.004 for analysis.tif	1200.52	57.38	26.639	39.0966	42.0095						816	6835.94	113.135	76.933	93.2941	95.034						816	PPM POPM.0_00006_1 to analyse.tif	506.366	31.535	20.445	25.3915	25.99
popm15_1.011 to analyse.tif	13334.3	161.754	104.96	130.299	133.357					popm5_1.004 for analysis.tif	5312.02	132.27	51.134	82.2403	91.702						817	2206.31	65.709	42.752	53.0015	54.2305						817	PPM POPM.0_00006_1 to analyse.tif	7631.65	124.912	77.79	98.5745	101.351
popm15_1.011 to analyse.tif	277.296	23.034	15.328	18.79	19.181					popm5_1.004 for analysis.tif	127.488	14.712	11.034	12.7406	12.873						818	313.465	22.407	17.812	19.9779	20.1095						818	PPM POPM.0_00006_1 to analyse.tif	409.915	27.062	19.286	22.8456	23.174
popm15_1.011 to analyse.tif	831.887	38.157	27.759	32.5452	32.958					popm5_1.004 for analysis.tif	276.225	25.583	13.747	18.7537	19.665						819	11417.3	140.752	103.281	120.57	122.017						819	PPM POPM.0_00006_1 to analyse.tif	4328.22	97.577	56.477	74.2352	77.027
popm15_1.011 to analyse.tif	108.507	11.754	11.754	11.754	11.754					popm5_1.004 for analysis.tif	1604.23	62.837	32.506	45.1948	47.6715						820	12683.3	176.549	91.469	127.078	134.009						820	PPM POPM.0_00006_1 to analyse.tif	892.168	38.787	29.287	33.7038	34.037
popm15_1.011 to analyse.tif	108.507	11.754	11.754	11.754	11.754					popm5_1.004 for analysis.tif	9816.6	145.618	85.833	111.798	115.725						821	11598.2	134.869	109.494	121.521	122.181						821	PPM POPM.0_00006_1 to analyse.tif	795.718	39.514	25.64	31.8299	32.577
popm15_1.011 to analyse.tif	1410.59	57.12	31.443	42.3795	44.2815					popm5_1.004 for analysis.tif	1051.78	41.385	32.359	36.5946	36.872						822	482.253	29.006	21.169	24.7795	25.0875						822	PPM POPM.0_00006_1 to analyse.tif	434.028	26.832	20.596	23.5079	23.714
popm15_1.011 to analyse.tif	1374.42	52.954	33.047	41.8326	43.0005					popm5_1.004 for analysis.tif	350.593	23.402	19.075	21.1279	21.2385						823	2845.29	71.401	50.738	60.1892	61.0695						823	PPM POPM.0_00006_1 to analyse.tif	5967.88	94.884	80.082	87.1697	87.483
popm15_1.011 to analyse.tif	1145.35	47.351	30.798	38.1878	39.0745					popm5_1.004 for analysis.tif	7086.23	126.973	71.058	94.9867	99.0155						824	3978.59	88.779	57.06	71.1737	72.9195						824	PPM POPM.0_00006_1 to analyse.tif	2459.49	59.907	52.273	55.96	56.09
popm15_1.011 to analyse.tif	108.507	11.754	11.754	11.754	11.754					popm5_1.004 for analysis.tif	361.217	27.205	16.905	21.4457	22.055						825	3785.69	74.875	64.375	69.4269	69.625						825	PPM POPM.0_00006_1 to analyse.tif	5545.91	95.475	73.959	84.0314	84.717
popm15_1.011 to analyse.tif	506.366	36.419	17.703	25.3915	27.061					popm5_1.004 for analysis.tif	148.736	15.805	11.982	13.7614	13.8935						826	1724.06	47.644	46.073	46.8523	46.8585						826	PPM POPM.0_00006_1 to analyse.tif	4195.6	81.808	65.299	73.0891	73.5535
popm15_1.011 to analyse.tif	4943.09	97.765	64.376	79.3331	81.0705					popm5_1.004 for analysis.tif	223.105	20.968	13.548	16.8543	17.258						827	22931.1	175.979	165.911	170.871	170.945						827	PPM POPM.0_00006_1 to analyse.tif	9042.25	127.651	90.191	107.298	108.921
popm15_1.011 to analyse.tif	229.07	19.271	15.135	17.0781	17.203					popm5_1.004 for analysis.tif	1359.88	95.404	18.149	41.6107	56.7765						828	6474.25	107.095	76.972	90.7925	92.0335						828	PPM POPM.0_00006_1 to analyse.tif	2568	68.225	47.925	57.1811	58.075
popm15_1.011 to analyse.tif	108.507	11.754	11.754	11.754	11.754					popm5_1.004 for analysis.tif	371.841	24.088	19.654	21.7587	21.871						829	1784.34	48.438	46.903	47.6643	47.6705						829	PPM POPM.0_00006_1 to analyse.tif	783.661	39.26	25.415	31.5878	32.3375
popm15_1.011 to analyse.tif	1109.18	43.031	32.82	37.58	37.9255					popm5_1.004 for analysis.tif	924.291	45.404	25.92	34.3052	35.662						830	373.746	31.373	15.168	21.8144	23.2705						830	PPM POPM.0_00006_1 to analyse.tif	8089.8	121.068	85.078	101.49	103.073
popm15_1.011 to analyse.tif	663.098	45.526	18.545	29.0566	32.0355					popm5_1.004 for analysis.tif	2061.06	71.041	36.939	51.2272	53.99						831	11887.5	142.886	105.929	123.027	124.407						831	PPM POPM.0_00006_1 to analyse.tif	11718.8	151.817	98.281	122.151	125.049
popm15_1.011 to analyse.tif	928.337	59.922	19.725	34.3802	39.8235					popm5_1.004 for analysis.tif	1328	73.91	22.878	41.1202	48.394						832	15215.1	168.231	115.154	139.185	141.692						832	PPM POPM.0_00006_1 to analyse.tif	108.507	11.754	11.754	11.754	11.754
popm15_1.011 to analyse.tif	2580.05	69.958	46.957	57.3152	58.4575					popm5_1.004 for analysis.tif	4727.69	138.71	43.396	77.5854	91.053						833	6016.11	108.533	70.577	87.5212	89.555						833	PPM POPM.0_00006_1 to analyse.tif	1181.52	49.759	30.233	38.7861	39.996
popm15_1.011 to analyse.tif	180.845	19.59	11.754	15.1743	15.672					popm5_1.004 for analysis.tif	881.794	39.179	28.657	33.5073	33.918						834	5051.6	97.026	66.291	80.1991	81.6585						834	PPM POPM.0_00006_1 to analyse.tif	13165.5	145.999	114.815	129.471	130.407
popm15_1.011 to analyse.tif	602.816	33.588	22.852	27.7043	28.22					popm5_1.004 for analysis.tif	233.729	21.42	13.893	17.2509	17.6565						835	928.337	40.073	29.496	34.3802	34.7845						835	PPM POPM.0_00006_1 to analyse.tif	8029.51	115.27	88.692	101.111	101.981
popm15_1.011 to analyse.tif	1133.3	48.179	29.95	37.9863	39.0645					popm5_1.004 for analysis.tif	95.616	11.034	11.034	11.0337	11.034						836	12442.1	206.416	76.747	125.864	141.582						836	PPM POPM.0_00006_1 to analyse.tif	1591.43	57.144	35.459	45.0142	46.3015
popm15_1.011 to analyse.tif	1133.3	44.32	32.558	37.9863	38.439					popm5_1.004 for analysis.tif	339.969	24.54	17.639	20.8053	21.0895						837	22352.4	192.521	147.828	168.701	170.174						837	PPM POPM.0_00006_1 to analyse.tif	964.506	41.695	29.453	35.0435	35.574
popm15_1.011 to analyse.tif	361.69	31.458	14.639	21.4597	23.0485					popm5_1.004 for analysis.tif	467.457	30.376	19.594	24.3964	24.985						838	1507.04	45.322	42.337	43.8044	43.8295						838	PPM POPM.0_00006_1 to analyse.tif	1024.79	39.415	33.104	36.122	36.2595
popm15_1.011 to analyse.tif	446.084	34.113	16.65	23.8322	25.3815					popm5_1.004 for analysis.tif	1200.52	66.579	22.958	39.0966	44.7685						839	1808.45	52.902	43.526	47.9853	48.214						839	PPM POPM.0_00006_1 to analyse.tif	7257.91	122.504	75.435	96.1305	98.9695
popm15_1.011 to analyse.tif	108.507	11.754	11.754	11.754	11.754					popm5_1.004 for analysis.tif	605.57	35.433	21.761	27.7675	28.597						840	3990.64	78.911	64.39	71.2815	71.6505						840	PPM POPM.0_00006_1 to analyse.tif	3689.24	91.039	51.597	68.5367	71.318
popm15_1.011 to analyse.tif	301.408	22.057	17.399	19.5899	19.728					popm5_1.004 for analysis.tif	2294.79	76.032	38.429	54.0539	57.2305						841	1410.59	43.671	41.126	42.3795	42.3985						841	PPM POPM.0_00006_1 to analyse.tif	1169.46	45.976	32.387	38.5877	39.1815
popm15_1.011 to analyse.tif	108.507	11.754	11.754	11.754	11.754					popm5_1.004 for analysis.tif	2401.03	64.5	47.397	55.291	55.9485						842	72.338	11.754	7.836	9.59707	9.795						842	PPM POPM.0_00006_1 to analyse.tif	16770.4	191.805	111.325	146.126	151.565
popm15_1.011 to analyse.tif	2845.29	82.049	44.153	60.1892	63.101					popm5_1.004 for analysis.tif	11463.3	177.047	82.439	120.812	129.743						843	132.62	13.867	12.177	12.9945	13.022						843	PPM POPM.0_00006_1 to analyse.tif	6510.42	93.992	88.191	91.0457	91.0915
popm15_1.011 to analyse.tif	180.845	19.59	11.754	15.1743	15.672					popm5_1.004 for analysis.tif	456.833	28.057	20.732	24.1176	24.3945						844	9994.69	120.653	105.473	112.808	113.063						844	PPM POPM.0_00006_1 to analyse.tif	10585.5	140.803	95.721	116.094	118.262
popm15_1.011 to analyse.tif	5521.8	100.623	69.871	83.8485	85.247					popm5_1.004 for analysis.tif	254.977	24.631	13.18	18.018	18.9055						845	4593.46	89.909	65.05	76.476	77.4795						845	PPM POPM.0_00006_1 to analyse.tif	3496.34	80.735	55.139	66.7209	67.937
popm15_1.011 to analyse.tif	2797.07	65.877	54.06	59.677	59.9685					popm5_1.004 for analysis.tif	95.616	11.034	11.034	11.0337	11.034						846	4569.35	92.093	63.174	76.275	77.6335						846	PPM POPM.0_00006_1 to analyse.tif	13093.2	150.943	110.444	129.115	130.694
popm15_1.011 to analyse.tif	2628.28	79.182	42.263	57.8483	60.7225					popm5_1.004 for analysis.tif	2284.17	65.723	44.251	53.9286	54.987						847	2905.57	69.962	52.879	60.8235	61.4205						847	PPM POPM.0_00006_1 to analyse.tif	2399.21	70.563	43.292	55.27	56.9275
popm15_1.011 to analyse.tif	4906.93	99.123	63.029	79.0424	81.076					popm5_1.004 for analysis.tif	223.105	21.606	13.147	16.8543	17.3765						848	1868.73	54.323	43.8	48.7785	49.0615						848	PPM POPM.0_00006_1 to analyse.tif	397.859	26.567	19.068	22.5071	22.8175
popm15_1.011 to analyse.tif	108.507	11.754	11.754	11.754	11.754					popm5_1.004 for analysis.tif	1466.12	46.399	40.232	43.2055	43.3155						849	5160.11	102.958	63.813	81.0559	83.3855						849	PPM POPM.0_00006_1 to analyse.tif	8957.85	131.249	86.9	106.797	109.075
popm15_1.011 to analyse.tif	1277.97	51.537	31.573	40.3381	41.555					popm5_1.004 for analysis.tif	169.984	14.712	14.712	14.7116	14.712						850	10754.2	193.211	70.869	117.016	132.04						850	PPM POPM.0_00006_1 to analyse.tif	1217.69	51.781	29.942	39.3753	40.8615
popm15_1.011 to analyse.tif	108.507	11.754	11.754	11.754	11.754					popm5_1.004 for analysis.tif	616.194	34.808	22.54	28.0101	28.674						851	1519.1	47.049	41.109	43.9793	44.079						851	PPM POPM.0_00006_1 to analyse.tif	4738.14	90.876	66.385	77.671	78.6305
popm15_1.011 to analyse.tif	4472.9	101.441	56.142	75.4657	78.7915					popm5_1.004 for analysis.tif	849.922	38.802	27.889	32.8961	33.3455						852	4701.97	91.571	65.378	77.374	78.4745						852	PPM POPM.0_00006_1 to analyse.tif	4834.59	81.75	75.297	78.4576	78.5235
popm15_1.011 to analyse.tif	699.267	39.957	22.283	29.8385	31.12					popm5_1.004 for analysis.tif	478.081	26.68	22.815	24.6721	24.7475						853	3906.25	80.867	61.503	70.5237	71.185						853	PPM POPM.0_00006_1 to analyse.tif	1169.46	42.524	35.016	38.5877	38.77
popm15_1.011 to analyse.tif	180.845	19.59	11.754	15.1743	15.672					popm5_1.004 for analysis.tif	520.577	38.595	17.174	25.7453	27.8845						854	2411.26	61.287	50.094	55.4087	55.6905						854	PPM POPM.0_00006_1 to analyse.tif	4087.09	90.449	57.533	72.1378	73.991
popm15_1.011 to analyse.tif	3038.19	72.577	53.3	62.1961	62.9385					popm5_1.004 for analysis.tif	95.616	11.034	11.034	11.0337	11.034						855	6896.22	109.051	80.518	93.7046	94.7845						855	PPM POPM.0_00006_1 to analyse.tif	72.338	12.114	7.603	9.59707	9.8585
popm15_1.011 to analyse.tif	144.676	15.672	11.754	13.5723	13.713					popm5_1.004 for analysis.tif	5566.99	112.459	63.028	84.191	87.7435						856	17578.1	178.486	125.394	149.603	151.94						856	PPM POPM.0_00006_1 to analyse.tif	1121.24	45.883	31.114	37.7837	38.4985
popm15_1.011 to analyse.tif	229.07	19.271	15.135	17.0781	17.203					popm5_1.004 for analysis.tif	924.291	39.161	30.052	34.3052	34.6065						857	952.45	38.448	31.541	34.8238	34.9945						857	PPM POPM.0_00006_1 to analyse.tif	1591.43	55.902	36.247	45.0142	46.0745
popm15_1.011 to analyse.tif	6872.11	130.762	66.914	93.5406	98.838					popm5_1.004 for analysis.tif	3155.34	86.245	46.582	63.3838	66.4135						858	349.633	21.768	20.45	21.099	21.109						858	PPM POPM.0_00006_1 to analyse.tif	892.168	35.168	32.301	33.7038	33.7345
popm15_1.011 to analyse.tif	843.943	44.39	24.207	32.7802	34.2985					popm5_1.004 for analysis.tif	2602.89	129.744	25.543	57.5682	77.6435						859	638.985	32.426	25.09	28.5234	28.758						859	PPM POPM.0_00006_1 to analyse.tif	10392.6	144.6	91.509	115.031	118.054
popm15_1.011 to analyse.tif	5847.32	96.553	77.109	86.2847	86.831					popm5_1.004 for analysis.tif	13694.4	162.395	107.37	132.046	134.882						860	28537.3	234.029	155.258	190.617	194.644						860	PPM POPM.0_00006_1 to analyse.tif	1916.96	58.327	41.846	49.4039	50.0865
popm15_1.011 to analyse.tif	1145.35	51.273	28.442	38.1878	39.8575					popm5_1.004 for analysis.tif	17444.7	207.972	106.799	149.034	157.386						861	337.577	20.917	20.548	20.732	20.7325						861	PPM POPM.0_00006_1 to analyse.tif	33480.4	263.889	161.54	206.467	212.714
popm15_1.011 to analyse.tif	566.647	36.284	19.884	26.8603	28.084					popm5_1.004 for analysis.tif	1933.57	54.2	45.422	49.6176	49.811						862	35903.7	236.068	193.648	213.809	214.858						862	PPM POPM.0_00006_1 to analyse.tif	1627.6	52.377	39.566	45.5229	45.9715
popm15_1.011 to analyse.tif	337.577	22.579	19.036	20.732	20.8075					popm5_1.004 for analysis.tif	881.794	37.873	29.645	33.5073	33.759						863	530.478	40.623	16.627	25.989	28.625						863	PPM POPM.0_00006_1 to analyse.tif	2302.76	63.638	46.072	54.1476	54.855
popm15_1.011 to analyse.tif	2121.91	57.308	47.144	51.9779	52.226					popm5_1.004 for analysis.tif	95.616	11.034	11.034	11.0337	11.034						864	20302.9	190.939	135.386	160.781	163.162						864	PPM POPM.0_00006_1 to analyse.tif	17324.9	180.007	122.544	148.522	151.275
popm15_1.011 to analyse.tif	144.676	15.672	11.754	13.5723	13.713					popm5_1.004 for analysis.tif	16924.1	188.537	114.293	146.794	151.415						865	1868.73	51.861	45.879	48.7785	48.87						865	PPM POPM.0_00006_1 to analyse.tif	1265.91	58.042	27.77	40.1474	42.906
popm15_1.011 to analyse.tif	771.605	34.169	28.752	31.3439	31.4605					popm5_1.004 for analysis.tif	244.353	19.022	16.355	17.6386	17.6885						866	7221.74	113.601	80.941	95.8906	97.271						866	PPM POPM.0_00006_1 to analyse.tif	24727.5	232.924	135.169	177.438	184.047
popm15_1.011 to analyse.tif	2158.08	66.63	41.239	52.4191	53.9345					popm5_1.004 for analysis.tif	95.616	11.034	11.034	11.0337	11.034						867	4701.97	89.917	66.581	77.374	78.249						867	PPM POPM.0_00006_1 to analyse.tif	1458.82	54.316	34.197	43.0978	44.2565
popm15_1.011 to analyse.tif	217.014	18.572	14.878	16.6226	16.725					popm5_1.004 for analysis.tif	2199.17	69.139	40.499	52.9158	54.819						868	1663.77	51.223	41.356	46.0259	46.2895						868	PPM POPM.0_00006_1 to analyse.tif	542.535	30.311	22.79	26.2826	26.5505
popm15_1.011 to analyse.tif	229.07	19.271	15.135	17.0781	17.203					popm5_1.004 for analysis.tif	5492.62	110.244	63.436	83.6267	86.84						869	4075.04	85.909	60.395	72.0313	73.152						869	PPM POPM.0_00006_1 to analyse.tif	2314.82	60.331	48.853	54.2892	54.592
popm15_1.011 to analyse.tif	554.591	36.95	19.11	26.5731	28.03					popm5_1.004 for analysis.tif	4653.32	91.389	64.83	76.9727	78.1095						870	5172.16	92.446	71.235	81.1505	81.8405						870	PPM POPM.0_00006_1 to analyse.tif	2821.18	69.607	51.604	59.9336	60.6055
popm15_1.011 to analyse.tif	7619.6	129.397	74.975	98.4966	102.186					popm5_1.004 for analysis.tif	127.488	14.712	11.034	12.7406	12.873						871	7679.88	145.966	66.99	98.8855	106.478						871	PPM POPM.0_00006_1 to analyse.tif	2049.58	62.322	41.873	51.0843	52.0975
popm15_1.011 to analyse.tif	1145.35	40.74	35.796	38.1878	38.268					popm5_1.004 for analysis.tif	1455.49	45.977	40.306	43.0487	43.1415						872	96.451	14.041	8.746	11.0818	11.3935						872	PPM POPM.0_00006_1 to analyse.tif	2507.72	64.198	49.736	56.506	56.967
popm15_1.011 to analyse.tif	12936.4	168.434	97.79	128.34	133.112					popm5_1.004 for analysis.tif	95.616	11.034	11.034	11.0337	11.034						873	1820.51	52.477	44.17	48.145	48.3235						873	PPM POPM.0_00006_1 to analyse.tif	3713.35	71.771	65.876	68.7604	68.8235
popm15_1.011 to analyse.tif	277.296	23.034	15.328	18.79	19.181					popm5_1.004 for analysis.tif	350.593	29.658	15.051	21.1279	22.3545						874	204.958	17.202	15.171	16.1543	16.1865						874	PPM POPM.0_00006_1 to analyse.tif	1470.87	52.296	35.811	43.2756	44.0535
popm15_1.011 to analyse.tif	699.267	33.528	26.555	29.8385	30.0415					popm5_1.004 for analysis.tif	95.616	11.034	11.034	11.0337	11.034						875	120.563	12.561	12.22	12.3897	12.3905						875	PPM POPM.0_00006_1 to analyse.tif	3086.42	73.664	53.347	62.6878	63.5055
popm15_1.011 to analyse.tif	5172.16	90.374	72.869	81.1505	81.6215					popm5_1.004 for analysis.tif	1551.11	71.275	27.708	44.4402	49.4915						876	1615.55	60.359	34.079	45.354	47.219						876	PPM POPM.0_00006_1 to analyse.tif	518.422	29.742	22.193	25.6919	25.9675
popm15_1.011 to analyse.tif	1856.67	65.106	36.31	48.6209	50.708					popm5_1.004 for analysis.tif	223.105	25.745	11.034	16.8543	18.3895						877	2857.35	66.561	54.658	60.3166	60.6095						877	PPM POPM.0_00006_1 to analyse.tif	6980.61	117.86	75.412	94.2762	96.636
popm15_1.011 to analyse.tif	795.718	40.934	24.75	31.8299	32.842					popm5_1.004 for analysis.tif	265.601	24.477	13.816	18.3895	19.1465						878	3351.66	78.418	54.42	65.3259	66.419						878	PPM POPM.0_00006_1 to analyse.tif	6365.74	111.216	72.878	90.0284	92.047
popm15_1.011 to analyse.tif	313.465	23.566	16.936	19.9779	20.251					popm5_1.004 for analysis.tif	3654.67	98.09	47.439	68.2149	72.7645						879	12562.7	160.208	99.841	126.473	130.024						879	PPM POPM.0_00006_1 to analyse.tif	735.436	33.219	28.188	30.6004	30.7035
popm15_1.011 to analyse.tif	253.183	22.336	14.432	17.9545	18.384					popm5_1.004 for analysis.tif	32902.6	324.213	129.214	204.678	226.714						880	651.042	32.876	25.214	28.7912	29.045						880	PPM POPM.0_00006_1 to analyse.tif	2254.53	66.517	43.156	53.5776	54.8365
popm15_1.011 to analyse.tif	4424.67	88.828	63.422	75.0578	76.125					popm5_1.004 for analysis.tif	3686.54	120.501	38.953	68.5117	79.727						881	5015.43	92.074	69.355	79.9115	80.7145						881	PPM POPM.0_00006_1 to analyse.tif	687.211	32.106	27.253	29.5801	29.6795
popm15_1.011 to analyse.tif	5823.21	133.631	55.484	86.1066	94.5575					popm5_1.004 for analysis.tif	552.45	32.621	21.563	26.5217	27.092						882	13129.3	145.398	114.973	129.293	130.185						882	PPM POPM.0_00006_1 to analyse.tif	952.45	38.815	31.243	34.8238	35.029
popm15_1.011 to analyse.tif	1024.79	45.764	28.511	36.122	37.1375					popm5_1.004 for analysis.tif	711.81	37.76	24.002	30.1049	30.881						883	7547.26	110.343	87.087	98.028	98.715						883	PPM POPM.0_00006_1 to analyse.tif	253.183	27.426	11.754	17.9545	19.59
popm15_1.011 to analyse.tif	10440.8	135.82	97.877	115.298	116.849					popm5_1.004 for analysis.tif	127.488	14.712	11.034	12.7406	12.873						884	24643.1	229.88	136.491	177.135	183.185						884	PPM POPM.0_00006_1 to analyse.tif	2989.97	80.32	47.397	61.7005	63.8585
popm15_1.011 to analyse.tif	217.014	19.473	14.19	16.6226	16.8315					popm5_1.004 for analysis.tif	14204.3	227.589	79.466	134.482	153.528						885	325.521	22.398	18.505	20.3585	20.4515						885	PPM POPM.0_00006_1 to analyse.tif	3170.81	66.27	60.92	63.539	63.595
popm15_1.011 to analyse.tif	144.676	15.672	11.754	13.5723	13.713					popm5_1.004 for analysis.tif	276.225	21.165	16.617	18.7537	18.891						886	9645.06	121.13	101.383	110.817	111.256						886	PPM POPM.0_00006_1 to analyse.tif	3713.35	102.37	46.185	68.7604	74.2775
popm15_1.011 to analyse.tif	108.507	11.754	11.754	11.754	11.754					popm5_1.004 for analysis.tif	6512.53	139.025	59.644	91.0605	99.3345						887	10802.5	156.727	87.758	117.278	122.243						887	PPM POPM.0_00006_1 to analyse.tif	5931.71	115.016	65.664	86.9051	90.34
popm15_1.011 to analyse.tif	108.507	11.754	11.754	11.754	11.754					popm5_1.004 for analysis.tif	223.105	21.842	13.006	16.8543	17.424						888	482.253	28.181	21.789	24.7795	24.985						888	PPM POPM.0_00006_1 to analyse.tif	6618.92	101.988	82.632	91.8013	92.31
popm15_1.011 to analyse.tif	1241.8	49.66	31.839	39.7632	40.7495					popm5_1.004 for analysis.tif	5343.89	85.407	79.666	82.4867	82.5365						889	289.352	20.975	17.564	19.1941	19.2695						889	PPM POPM.0_00006_1 to analyse.tif	61680.2	387.642	202.593	280.239	295.118
popm15_1.011 to analyse.tif	446.084	32.411	17.524	23.8322	24.9675					popm5_1.004 for analysis.tif	127.488	14.712	11.034	12.7406	12.873						890	11031.5	168.917	83.152	118.515	126.035						890	PPM POPM.0_00006_1 to analyse.tif	2218.36	68.656	41.14	53.1461	54.898
popm15_1.011 to analyse.tif	2025.46	74.437	34.646	50.7829	54.5415					popm5_1.004 for analysis.tif	95.616	11.034	11.034	11.0337	11.034						891	3146.7	70.474	56.851	63.297	63.6625						891	PPM POPM.0_00006_1 to analyse.tif	1241.8	48.842	32.372	39.7632	40.607
popm15_1.011 to analyse.tif	904.225	42.474	27.106	33.9308	34.79					popm5_1.004 for analysis.tif	5588.24	120.993	58.806	84.3515	89.8995						892	988.619	43.32	29.057	35.4789	36.1885						892	PPM POPM.0_00006_1 to analyse.tif	1314.14	48.066	34.811	40.905	41.4385
popm15_1.011 to analyse.tif	602.816	34.723	22.104	27.7043	28.4135					popm5_1.004 for analysis.tif	148.736	15.805	11.982	13.7614	13.8935						893	4484.95	85.781	66.57	75.5674	76.1755						893	PPM POPM.0_00006_1 to analyse.tif	12369.8	140.195	112.342	125.498	126.268
popm15_1.011 to analyse.tif	108.507	11.754	11.754	11.754	11.754					popm5_1.004 for analysis.tif	95.616	11.034	11.034	11.0337	11.034						894	313.465	29.46	13.548	19.9779	21.504						894	PPM POPM.0_00006_1 to analyse.tif	11091.8	146.903	96.135	118.838	121.519
popm15_1.011 to analyse.tif	807.774	47.381	21.707	32.0701	34.544					popm5_1.004 for analysis.tif	4493.97	87.692	65.25	75.6432	76.471						895	1000.67	40.179	31.711	35.6945	35.945						895	PPM POPM.0_00006_1 to analyse.tif	7318.19	125.435	74.284	96.5288	99.8595
popm15_1.011 to analyse.tif	1024.79	44.153	29.551	36.122	36.852					popm5_1.004 for analysis.tif	722.434	42.848	21.467	30.3287	32.1575						896	3436.05	75.207	58.172	66.1432	66.6895						896	PPM POPM.0_00006_1 to analyse.tif	1109.18	43.75	32.28	37.58	38.015
popm15_1.011 to analyse.tif	337.577	22.705	18.931	20.732	20.818					popm5_1.004 for analysis.tif	4238.99	105.77	51.028	73.466	78.399						897	27753.7	202.629	174.393	187.982	188.511						897	PPM POPM.0_00006_1 to analyse.tif	614.873	34.018	23.014	27.98	28.516
popm15_1.011 to analyse.tif	494.309	25.2	24.975	25.0873	25.0875					popm5_1.004 for analysis.tif	95.616	11.034	11.034	11.0337	11.034						898	16324.3	242.218	85.81	144.169	164.014						898	PPM POPM.0_00006_1 to analyse.tif	313.465	22.262	17.928	19.9779	20.095
popm15_1.011 to analyse.tif	482.253	33.027	18.592	24.7795	25.8095					popm5_1.004 for analysis.tif	95.616	11.034	11.034	11.0337	11.034						899	14696.7	164.45	113.788	136.793	139.119						899	PPM POPM.0_00006_1 to analyse.tif	1663.77	47.766	44.349	46.0259	46.0575
popm15_1.011 to analyse.tif	1314.14	46.33	36.115	40.905	41.2225					popm5_1.004 for analysis.tif	95.616	11.034	11.034	11.0337	11.034						900	3725.41	82.23	57.684	68.8719	69.957						900	PPM POPM.0_00006_1 to analyse.tif	7257.91	103.92	88.925	96.1305	96.4225
popm15_1.011 to analyse.tif	4774.31	99.862	60.873	77.9669	80.3675					popm5_1.004 for analysis.tif	95.616	11.034	11.034	11.0337	11.034						901	1772.28	74.191	30.415	47.503	52.303						901	PPM POPM.0_00006_1 to analyse.tif	482.253	29.527	20.795	24.7795	25.161
popm15_1.011 to analyse.tif	566.647	37.708	19.133	26.8603	28.4205					popm5_1.004 for analysis.tif	12111.4	150.707	102.322	124.18	126.514						902	1181.52	39.961	37.646	38.7861	38.8035						902	PPM POPM.0_00006_1 to analyse.tif	711.323	35.965	25.182	30.0946	30.5735
popm15_1.011 to analyse.tif	5762.92	122.253	60.019	85.6597	91.136					popm5_1.004 for analysis.tif	3027.85	71.505	53.915	62.0901	62.71						903	1169.46	40.564	36.708	38.5877	38.636						903	PPM POPM.0_00006_1 to analyse.tif	1591.43	53.076	38.177	45.0142	45.6265
popm15_1.011 to analyse.tif	771.605	40.394	24.322	31.3439	32.358					popm5_1.004 for analysis.tif	148.736	15.805	11.982	13.7614	13.8935						904	1314.14	53.164	31.473	40.905	42.3185						904	PPM POPM.0_00006_1 to analyse.tif	9102.53	123.953	93.501	107.656	108.727
popm15_1.011 to analyse.tif	482.253	33.134	18.532	24.7795	25.833					popm5_1.004 for analysis.tif	127.488	14.712	11.034	12.7406	12.873						905	4159.43	79.735	66.419	72.7733	73.077						905	PPM POPM.0_00006_1 to analyse.tif	1157.41	45.989	32.044	38.3882	39.0165
popm15_1.011 to analyse.tif	253.183	20.594	15.653	17.9545	18.1235					popm5_1.004 for analysis.tif	1497.99	56.484	33.767	43.6726	45.1255						906	12912.3	161.652	101.703	128.221	131.678						906	PPM POPM.0_00006_1 to analyse.tif	916.281	43.587	26.766	34.1562	35.1765
popm15_1.011 to analyse.tif	180.845	19.59	11.754	15.1743	15.672					popm5_1.004 for analysis.tif	924.291	60.831	19.346	34.3052	40.0885						907	5594.14	215.417	33.065	84.396	124.241						907	PPM POPM.0_00006_1 to analyse.tif	3858.03	82.155	59.792	70.087	70.9735
popm15_1.011 to analyse.tif	4062.98	77.889	66.417	71.9246	72.153					popm5_1.004 for analysis.tif	8477.98	160.593	67.216	103.897	113.904						908	4497.01	88.317	64.832	75.6689	76.5745						908	PPM POPM.0_00006_1 to analyse.tif	6269.29	118.721	67.236	89.3438	92.9785
popm15_1.011 to analyse.tif	554.591	37.534	18.813	26.5731	28.1735					popm5_1.004 for analysis.tif	95.616	11.034	11.034	11.0337	11.034						909	24715.5	232.186	135.533	177.394	183.859						909	PPM POPM.0_00006_1 to analyse.tif	446.084	26.903	21.111	23.8322	24.007
popm15_1.011 to analyse.tif	2314.82	66.354	44.418	54.2892	55.386					popm5_1.004 for analysis.tif	382.465	24.029	20.266	22.0674	22.1475						910	10030.9	139.447	91.588	113.012	115.517						910	PPM POPM.0_00006_1 to analyse.tif	868.056	37.482	29.487	33.2452	33.4845
popm15_1.011 to analyse.tif	542.535	30.511	22.64	26.2826	26.5755					popm5_1.004 for analysis.tif	233.729	21.42	13.893	17.2509	17.6565						911	4062.98	106.015	48.796	71.9246	77.4055						911	PPM POPM.0_00006_1 to analyse.tif	747.492	43.735	21.761	30.8502	32.748
popm15_1.011 to analyse.tif	1326.2	49.359	34.21	41.0922	41.7845					popm5_1.004 for analysis.tif	2092.93	65.045	40.968	51.6218	53.0065						912	6100.5	93.623	82.965	88.1329	88.294						912	PPM POPM.0_00006_1 to analyse.tif	1338.25	47.872	35.593	41.2785	41.7325
popm15_1.011 to analyse.tif	2013.41	56.896	45.057	50.6315	50.9765					popm5_1.004 for analysis.tif	754.306	32.73	29.343	30.9905	31.0365						913	30695.4	262.444	148.918	197.693	205.681						913	PPM POPM.0_00006_1 to analyse.tif	1386.48	51.829	34.061	42.0157	42.945
popm15_1.011 to analyse.tif	1434.7	54.16	33.728	42.7402	43.944					popm5_1.004 for analysis.tif	1944.2	73.503	33.678	49.7537	53.5905						914	1398.53	48.734	36.539	42.198	42.6365						914	PPM POPM.0_00006_1 to analyse.tif	349.633	29.86	14.909	21.099	22.3845
popm15_1.011 to analyse.tif	397.859	29.201	17.347	22.5071	23.274					popm5_1.004 for analysis.tif	456.833	28.593	20.343	24.1176	24.468						915	13032.9	175.931	94.321	128.818	135.126						915	PPM POPM.0_00006_1 to analyse.tif	5557.97	123.112	57.481	84.1227	90.2965
popm15_1.011 to analyse.tif	144.676	15.672	11.754	13.5723	13.713					popm5_1.004 for analysis.tif	14374.3	175.897	104.049	135.285	139.973						916	8415.32	114.255	93.779	103.512	104.017						916	PPM POPM.0_00006_1 to analyse.tif	1820.51	55.793	41.545	48.145	48.669
popm15_1.011 to analyse.tif	880.112	43.65	25.672	33.4753	34.661					popm5_1.004 for analysis.tif	14342.4	143.617	127.153	135.135	135.385						917	2905.57	70.245	52.666	60.8235	61.4555						917	PPM POPM.0_00006_1 to analyse.tif	1205.63	42.203	36.374	39.1799	39.2885
popm15_1.011 to analyse.tif	3942.42	84.077	59.703	70.8495	71.89					popm5_1.004 for analysis.tif	10305.3	135.456	96.866	114.548	116.161						918	675.154	33.108	25.965	29.3195	29.5365						918	PPM POPM.0_00006_1 to analyse.tif	819.83	50.341	20.735	32.3085	35.538
popm15_1.011 to analyse.tif	482.253	33.59	18.28	24.7795	25.935					popm5_1.004 for analysis.tif	6852.5	119.021	73.305	93.4071	96.163						919	482.253	28.291	21.704	24.7795	24.9975						919	PPM POPM.0_00006_1 to analyse.tif	8728.78	135.722	81.887	105.422	108.805
popm15_1.011 to analyse.tif	361.69	25.437	18.104	21.4597	21.7705					popm5_1.004 for analysis.tif	478.081	27.823	21.878	24.6721	24.8505						920	928.337	39.32	30.061	34.3802	34.6905						920	PPM POPM.0_00006_1 to analyse.tif	5919.66	121.075	62.252	86.8167	91.6635
popm15_1.011 to analyse.tif	494.309	29.914	21.039	25.0873	25.4765					popm5_1.004 for analysis.tif	393.089	26.047	19.215	22.3718	22.631						921	699.267	31.951	27.865	29.8385	29.908						921	PPM POPM.0_00006_1 to analyse.tif	904.225	36.497	31.544	33.9308	34.0205
popm15_1.011 to analyse.tif	506.366	29.057	22.188	25.3915	25.6225					popm5_1.004 for analysis.tif	127.488	14.712	11.034	12.7406	12.873						922	3074.36	75.515	51.836	62.5652	63.6755						922	PPM POPM.0_00006_1 to analyse.tif	2507.72	61.818	51.651	56.506	56.7345
popm15_1.011 to analyse.tif	578.704	40.827	18.048	27.1446	29.4375					popm5_1.004 for analysis.tif	7893.65	131.368	76.506	100.252	103.937						923	132.62	15.221	11.094	12.9945	13.1575						923	PPM POPM.0_00006_1 to analyse.tif	5787.04	96.893	76.045	85.8387	86.469
popm15_1.011 to analyse.tif	578.704	29.71	24.801	27.1446	27.2555					popm5_1.004 for analysis.tif	201.857	18.09	14.208	16.0316	16.149						924	204.958	18.156	14.373	16.1543	16.2645						924	PPM POPM.0_00006_1 to analyse.tif	5738.81	99.588	73.371	85.4803	86.4795
popm15_1.011 to analyse.tif	651.042	34.101	24.308	28.7912	29.2045					popm5_1.004 for analysis.tif	520.577	27.742	23.893	25.7453	25.8175						925	1314.14	44.165	37.886	40.905	41.0255						925	PPM POPM.0_00006_1 to analyse.tif	4026.81	91.824	55.836	71.6038	73.83
popm15_1.011 to analyse.tif	108.507	11.754	11.754	11.754	11.754					popm5_1.004 for analysis.tif	3123.47	111.443	35.686	63.0628	73.5645						926	506.366	29.218	22.066	25.3915	25.642						926	PPM POPM.0_00006_1 to analyse.tif	8258.58	138.076	76.155	102.543	107.115
popm15_1.011 to analyse.tif	108.507	11.754	11.754	11.754	11.754					popm5_1.004 for analysis.tif	13683.8	175.068	99.519	131.995	137.293						927	2917.63	70.451	52.73	60.9495	61.5905						927	PPM POPM.0_00006_1 to analyse.tif	843.943	40.929	26.254	32.7802	33.5915
popm15_1.011 to analyse.tif	458.14	30.348	19.221	24.1521	24.7845					popm5_1.004 for analysis.tif	7957.4	134.908	75.1	100.656	105.004						928	3182.87	71.01	57.07	63.6597	64.04						928	PPM POPM.0_00006_1 to analyse.tif	2953.8	82.796	45.424	61.3262	64.11
popm15_1.011 to analyse.tif	217.014	19.399	14.243	16.6226	16.821					popm5_1.004 for analysis.tif	1073.03	38.866	35.152	36.9624	37.009						929	21882.2	226.768	122.863	166.917	174.815						929	PPM POPM.0_00006_1 to analyse.tif	10718.1	125.372	108.85	116.819	117.111
popm15_1.011 to analyse.tif	2037.52	57.645	45.004	50.9338	51.3245					popm5_1.004 for analysis.tif	127.488	14.712	11.034	12.7406	12.873						930	2772.95	63.827	55.316	59.4192	59.5715						930	PPM POPM.0_00006_1 to analyse.tif	11417.3	129.354	112.381	120.57	120.868
popm15_1.011 to analyse.tif	1073.01	44.331	30.818	36.9622	37.5745					popm5_1.004 for analysis.tif	4610.83	99.206	59.177	76.6205	79.1915						931	855.999	35.136	31.02	33.0135	33.078						931	PPM POPM.0_00006_1 to analyse.tif	5015.43	91.15	70.058	79.9115	80.604
popm15_1.011 to analyse.tif	144.676	15.672	11.754	13.5723	13.713					popm5_1.004 for analysis.tif	1476.74	60.626	31.014	43.3618	45.82						932	361.69	22.027	20.907	21.4597	21.467						932	PPM POPM.0_00006_1 to analyse.tif	446.084	30.194	18.811	23.8322	24.5025
popm15_1.011 to analyse.tif	3194.93	85.074	47.816	63.7802	66.445					popm5_1.004 for analysis.tif	1051.78	39.221	34.144	36.5946	36.6825						933	6462.19	106.103	77.547	90.7079	91.825						933	PPM POPM.0_00006_1 to analyse.tif	855.999	43.185	25.238	33.0135	34.2115
popm15_1.011 to analyse.tif	397.859	26.882	18.844	22.5071	22.863					popm5_1.004 for analysis.tif	382.465	24.166	20.151	22.0674	22.1585						934	1193.58	44.944	33.813	38.9835	39.3785						934	PPM POPM.0_00006_1 to analyse.tif	11996	133.077	114.774	123.587	123.925
popm15_1.011 to analyse.tif	3918.31	83.67	59.626	70.6325	71.648					popm5_1.004 for analysis.tif	17465.9	168.938	131.635	149.125	150.286						935	2965.86	83.117	45.433	61.4512	64.275						935	PPM POPM.0_00006_1 to analyse.tif	1904.9	67.743	35.803	49.2483	51.773
popm15_1.011 to analyse.tif	144.676	15.672	11.754	13.5723	13.713					popm5_1.004 for analysis.tif	339.969	25.493	16.979	20.8053	21.236						936	16673.9	217.889	97.434	145.705	157.661						936	PPM POPM.0_00006_1 to analyse.tif	1422.65	50.47	35.89	42.5602	43.18
popm15_1.011 to analyse.tif	1398.53	48.986	36.35	42.198	42.668					popm5_1.004 for analysis.tif	127.488	14.712	11.034	12.7406	12.873						937	1567.32	48.104	41.484	44.6719	44.794						937	PPM POPM.0_00006_1 to analyse.tif	506.366	27.069	23.818	25.3915	25.4435
popm15_1.011 to analyse.tif	1350.31	48.035	35.792	41.4641	41.9135					popm5_1.004 for analysis.tif	435.585	24.601	22.544	23.55	23.5725						938	6426.02	116.004	70.531	90.4537	93.2675						938	PPM POPM.0_00006_1 to analyse.tif	8282.7	120.993	87.161	102.693	104.077
popm15_1.011 to analyse.tif	675.154	45.121	19.052	29.3195	32.0865					popm5_1.004 for analysis.tif	95.616	11.034	11.034	11.0337	11.034						939	7438.75	108.301	87.453	97.3207	97.877						939	PPM POPM.0_00006_1 to analyse.tif	7824.56	118.055	84.389	99.8125	101.222
popm15_1.011 to analyse.tif	4750.19	101.662	59.492	77.7698	80.577					popm5_1.004 for analysis.tif	254.977	18.822	17.248	18.018	18.035						940	3882.14	79.353	62.29	70.3057	70.8215						940	PPM POPM.0_00006_1 to analyse.tif	337.577	27.426	15.672	20.732	21.549
popm15_1.011 to analyse.tif	2001.35	60.897	41.845	50.4797	51.371					popm5_1.004 for analysis.tif	701.186	32.386	27.567	29.8794	29.9765						941	4918.98	92.055	68.036	79.1394	80.0455						941	PPM POPM.0_00006_1 to analyse.tif	23365.2	211.254	140.823	172.48	176.038
popm15_1.011 to analyse.tif	2013.41	72.269	35.473	50.6315	53.871					popm5_1.004 for analysis.tif	5120.78	89.806	72.601	80.7464	81.2035						942	3436.05	77.83	56.211	66.1432	67.0205						942	PPM POPM.0_00006_1 to analyse.tif	12755.6	135.892	119.513	127.44	127.703
popm15_1.011 to analyse.tif	409.915	28.568	18.27	22.8456	23.419					popm5_1.004 for analysis.tif	509.953	28.139	23.075	25.4812	25.607						943	409.915	26.327	19.825	22.8456	23.076						943	PPM POPM.0_00006_1 to analyse.tif	3026.14	70.307	54.803	62.0726	62.555
popm15_1.011 to analyse.tif	180.845	16.177	14.233	15.1743	15.205					popm5_1.004 for analysis.tif	4377.1	95.272	58.497	74.6532	76.8845						944	1724.06	60.702	36.162	46.8523	48.432						944	PPM POPM.0_00006_1 to analyse.tif	2736.79	77.304	45.076	59.0304	61.19
popm15_1.011 to analyse.tif	1060.96	44.788	30.161	36.754	37.4745					popm5_1.004 for analysis.tif	95.616	11.034	11.034	11.0337	11.034						945	1663.77	52.697	40.199	46.0259	46.448						945	PPM POPM.0_00006_1 to analyse.tif	2857.35	62.003	58.676	60.3166	60.3395
popm15_1.011 to analyse.tif	494.309	33.714	18.668	25.0873	26.191					popm5_1.004 for analysis.tif	2847.24	64.608	56.111	60.2098	60.3595						popm5_1.004 for analysis.tif	658.69	#REF!									946	PPM POPM.0_00006_1 to analyse.tif	14829.3	175.475	107.601	137.409	141.538
popm15_1.011 to analyse.tif	289.352	31.344	11.754	19.1941	21.549					popm5_1.004 for analysis.tif	244.353	17.709	17.568	17.6386	17.6385						popm5_1.004 for analysis.tif	2751.62	#REF!									947	PPM POPM.0_00006_1 to analyse.tif	2061.63	61.388	42.76	51.2343	52.074
popm15_1.011 to analyse.tif	108.507	11.754	11.754	11.754	11.754					popm5_1.004 for analysis.tif	5407.63	133.476	51.584	82.9772	92.53						popm5_1.004 for analysis.tif	201.857	#REF!									948	PPM POPM.0_00006_1 to analyse.tif	6317.52	97.612	82.405	89.6868	90.0085
popm15_1.011 to analyse.tif	554.591	31.765	22.23	26.5731	26.9975					popm5_1.004 for analysis.tif	4047.76	130.482	39.498	71.7897	84.99						popm5_1.004 for analysis.tif	244.353	#REF!									949	PPM POPM.0_00006_1 to analyse.tif	964.506	39.146	31.371	35.0435	35.2585
				0	0					popm5_1.004 for analysis.tif	9115.42	140.616	82.538	107.732	111.577						popm5_1.004 for analysis.tif	2018.57	#REF!									950	PPM POPM.0_00006_1 to analyse.tif	241.127	19.59	15.672	17.5218	17.631
popm15_1.012 to analyse.tif	108.507	11.754	11.754	11.754	11.754					popm5_1.004 for analysis.tif	233.729	18.104	16.438	17.2509	17.271						popm5_1.004 for analysis.tif	2029.19	#REF!									951	PPM POPM.0_00006_1 to analyse.tif	2568	66.128	49.444	57.1811	57.786
popm15_1.012 to analyse.tif	5184.22	89.247	73.961	81.2451	81.604					popm5_1.004 for analysis.tif	4355.85	96.095	57.714	74.4718	76.9045						popm5_1.004 for analysis.tif	977.411	#REF!									952	PPM POPM.0_00006_1 to analyse.tif	868.056	39.537	27.955	33.2452	33.746
popm15_1.012 to analyse.tif	590.76	29.944	25.12	27.4259	27.532					popm5_1.004 for analysis.tif	7968.02	153.624	66.039	100.723	109.832						popm5_1.004 for analysis.tif	1030.53	#REF!									953	PPM POPM.0_00006_1 to analyse.tif	3821.86	88.335	55.087	69.7577	71.711
popm15_1.012 to analyse.tif	2869.41	76.965	47.469	60.4437	62.217					popm5_1.004 for analysis.tif	648.066	30.421	27.124	28.7253	28.7725						popm5_1.004 for analysis.tif	2209.8	#REF!									954	PPM POPM.0_00006_1 to analyse.tif	12104.6	154.123	99.998	124.145	127.06
popm15_1.012 to analyse.tif	3713.35	82.68	57.184	68.7604	69.932					popm5_1.004 for analysis.tif	573.698	28.941	25.239	27.0269	27.09						popm5_1.004 for analysis.tif	361.217	#REF!									955	PPM POPM.0_00006_1 to analyse.tif	108.507	11.754	11.754	11.754	11.754
popm15_1.012 to analyse.tif	108.507	11.754	11.754	11.754	11.754					popm5_1.004 for analysis.tif	308.097	21.828	17.971	19.8061	19.8995						popm5_1.004 for analysis.tif	584.322	#REF!									956	PPM POPM.0_00006_1 to analyse.tif	2326.87	71.731	41.302	54.4304	56.5165
popm15_1.012 to analyse.tif	29224.5	266.432	139.66	192.899	203.046					popm5_1.004 for analysis.tif	15245.5	191.717	101.249	139.324	146.483						popm5_1.004 for analysis.tif	244.353	#REF!									957	PPM POPM.0_00006_1 to analyse.tif	7908.95	120.94	83.264	100.349	102.102
popm15_1.012 to analyse.tif	52589.7	348.25	192.273	258.765	270.262					popm5_1.004 for analysis.tif	233.729	17.825	16.695	17.2509	17.26						popm5_1.004 for analysis.tif	2454.15	#REF!									958	PPM POPM.0_00006_1 to analyse.tif	7402.59	103.181	91.347	97.0838	97.264
popm15_1.012 to analyse.tif	1265.91	45.404	35.5	40.1474	40.452					popm5_1.004 for analysis.tif	2177.93	68.398	40.543	52.6595	54.4705						popm5_1.004 for analysis.tif	424.961	#REF!									959	PPM POPM.0_00006_1 to analyse.tif	4641.69	90.36	65.405	76.8764	77.8825
popm15_1.012 to analyse.tif	168.789	16.836	12.765	14.6598	14.8005					popm5_1.004 for analysis.tif	148.736	15.805	11.982	13.7614	13.8935						popm5_1.004 for analysis.tif	2401.03	#REF!									960	PPM POPM.0_00006_1 to analyse.tif	614.873	36.485	21.458	27.98	28.9715
popm15_1.012 to analyse.tif	3592.78	85.036	53.794	67.6349	69.415					popm5_1.004 for analysis.tif	1051.78	39.069	34.277	36.5946	36.673						popm5_1.004 for analysis.tif	2825.99	#REF!									961	PPM POPM.0_00006_1 to analyse.tif	5774.98	93.922	78.288	85.7493	86.105
popm15_1.012 to analyse.tif	3484.28	89.963	49.313	66.6057	69.638					popm5_1.004 for analysis.tif	127.488	14.712	11.034	12.7406	12.873						popm5_1.004 for analysis.tif	9306.65	#REF!									962	PPM POPM.0_00006_1 to analyse.tif	554.591	29.688	23.785	26.5731	26.7365
popm15_1.012 to analyse.tif	5377.12	108.126	63.318	82.7428	85.722					popm5_1.004 for analysis.tif	127.488	14.712	11.034	12.7406	12.873						popm5_1.004 for analysis.tif	1986.69	#REF!									963	PPM POPM.0_00006_1 to analyse.tif	6546.59	111.885	74.499	91.2983	93.192
popm15_1.012 to analyse.tif	4460.84	90.89	62.49	75.3639	76.69					popm5_1.004 for analysis.tif	5673.23	123.486	58.495	84.9905	90.9905						popm5_1.004 for analysis.tif	2571.01	#REF!									964	PPM POPM.0_00006_1 to analyse.tif	1133.3	45.289	31.861	37.9863	38.575
popm15_1.012 to analyse.tif	277.296	18.865	18.715	18.79	18.79					popm5_1.004 for analysis.tif	169.984	14.712	14.712	14.7116	14.712						popm5_1.004 for analysis.tif	95.616	#REF!									965	PPM POPM.0_00006_1 to analyse.tif	3327.55	81.039	52.281	65.0905	66.66
popm15_1.012 to analyse.tif	144.676	15.672	11.754	13.5723	13.713					popm5_1.004 for analysis.tif	2294.79	61.748	47.318	54.0539	54.533						popm5_1.004 for analysis.tif	892.419	#REF!									966	PPM POPM.0_00006_1 to analyse.tif	6823.88	129.882	66.895	93.2118	98.3885
popm15_1.012 to analyse.tif	180.845	19.59	11.754	15.1743	15.672					popm5_1.004 for analysis.tif	159.36	15.186	13.361	14.2444	14.2735						popm5_1.004 for analysis.tif	7702.42	#REF!									967	PPM POPM.0_00006_1 to analyse.tif	1121.24	44.665	31.962	37.7837	38.3135
popm15_1.012 to analyse.tif	144.676	15.672	11.754	13.5723	13.713					popm5_1.004 for analysis.tif	191.233	22.067	11.034	15.604	16.5505						popm5_1.004 for analysis.tif	1189.89	#REF!									968	PPM POPM.0_00006_1 to analyse.tif	5787.04	105.416	69.897	85.8387	87.6565
popm15_1.012 to analyse.tif	6618.92	117.764	71.562	91.8013	94.663					popm5_1.004 for analysis.tif	19048.9	254.145	95.433	155.736	174.789						popm5_1.004 for analysis.tif	5513.87	#REF!									969	PPM POPM.0_00006_1 to analyse.tif	4304.11	76.642	71.504	74.0281	74.073
popm15_1.012 to analyse.tif	3062.31	78.684	49.553	62.4424	64.1185					popm5_1.004 for analysis.tif	286.849	33.101	11.034	19.1109	22.0675						popm5_1.004 for analysis.tif	541.826	#REF!									970	PPM POPM.0_00006_1 to analyse.tif	843.943	46.682	23.019	32.7802	34.8505
popm15_1.012 to analyse.tif	4099.15	103.185	50.581	72.2441	76.883					popm5_1.004 for analysis.tif	1338.63	50.679	33.631	41.2843	42.155						popm5_1.004 for analysis.tif	711.81	#REF!									971	PPM POPM.0_00006_1 to analyse.tif	4075.04	90.697	57.207	72.0313	73.952
popm15_1.012 to analyse.tif	1796.39	61.792	37.015	47.8251	49.4035					popm5_1.004 for analysis.tif	4897.68	79.993	77.956	78.9679	78.9745						popm5_1.004 for analysis.tif	95.616	#REF!									972	PPM POPM.0_00006_1 to analyse.tif	2097.8	59.759	44.696	51.6818	52.2275
popm15_1.012 to analyse.tif	313.465	22.104	18.056	19.9779	20.08					popm5_1.004 for analysis.tif	2390.41	75.029	40.565	55.1685	57.797						popm5_1.004 for analysis.tif	2050.44	#REF!									973	PPM POPM.0_00006_1 to analyse.tif	17951.9	187.097	122.167	151.185	154.632
popm15_1.012 to analyse.tif	144.676	15.672	11.754	13.5723	13.713					popm5_1.004 for analysis.tif	95.616	11.034	11.034	11.0337	11.034						popm5_1.004 for analysis.tif	1189.89	#REF!									974	PPM POPM.0_00006_1 to analyse.tif	1241.8	57.346	27.571	39.7632	42.4585
popm15_1.012 to analyse.tif	687.211	37.035	23.626	29.5801	30.3305					popm5_1.004 for analysis.tif	12780.7	142.679	114.053	127.565	128.366						popm5_1.004 for analysis.tif	2889.74	#REF!									975	PPM POPM.0_00006_1 to analyse.tif	5473.57	94.64	73.639	83.4816	84.1395
popm15_1.012 to analyse.tif	1904.9	69.363	34.966	49.2483	52.1645					popm5_1.004 for analysis.tif	2762.25	86.83	40.505	59.3044	63.6675						popm5_1.004 for analysis.tif	7670.55	#REF!									976	PPM POPM.0_00006_1 to analyse.tif	7969.23	103.639	97.904	100.731	100.772
popm15_1.012 to analyse.tif	229.07	19.271	15.135	17.0781	17.203					popm5_1.004 for analysis.tif	6756.88	124.223	69.255	92.7531	96.739						popm5_1.004 for analysis.tif	839.298	#REF!									977	PPM POPM.0_00006_1 to analyse.tif	289.352	23.508	15.672	19.1941	19.59
popm15_1.012 to analyse.tif	1338.25	57.219	29.779	41.2785	43.499					popm5_1.004 for analysis.tif	690.562	34.678	25.355	29.6522	30.0165						popm5_1.004 for analysis.tif	2581.64	#REF!									978	PPM POPM.0_00006_1 to analyse.tif	2543.89	71.013	45.611	56.912	58.312
popm15_1.012 to analyse.tif	313.465	23.332	17.106	19.9779	20.219					popm5_1.004 for analysis.tif	308.097	24.196	16.213	19.8061	20.2045						popm5_1.004 for analysis.tif	212.481	#REF!									979	PPM POPM.0_00006_1 to analyse.tif	6462.19	103.324	79.632	90.7079	91.478
popm15_1.012 to analyse.tif	241.127	19.59	15.672	17.5218	17.631					popm5_1.004 for analysis.tif	12143.3	138.291	111.802	124.343	125.047						popm5_1.004 for analysis.tif	2422.28	#REF!									980	PPM POPM.0_00006_1 to analyse.tif	4014.76	80.997	63.11	71.4965	72.0535
popm15_1.012 to analyse.tif	1181.52	44.12	34.097	38.7861	39.1085					popm5_1.004 for analysis.tif	95.616	11.034	11.034	11.0337	11.034						popm5_1.004 for analysis.tif	1752.96	#REF!									981	PPM POPM.0_00006_1 to analyse.tif	3110.53	78.421	50.502	62.9322	64.4615
popm15_1.012 to analyse.tif	265.239	20.855	16.193	18.377	18.524					popm5_1.004 for analysis.tif	3431.56	79.459	54.987	66.1	67.223						popm5_1.004 for analysis.tif	2772.87	#REF!									982	PPM POPM.0_00006_1 to analyse.tif	108.507	11.754	11.754	11.754	11.754
popm15_1.012 to analyse.tif	1953.12	70.28	35.384	49.8678	52.832					popm5_1.004 for analysis.tif	5237.65	112.918	59.059	81.6626	85.9885						popm5_1.004 for analysis.tif	3027.85	#REF!									983	PPM POPM.0_00006_1 to analyse.tif	5811.15	108.705	68.065	86.0174	88.385
popm15_1.012 to analyse.tif	1446.76	64.204	28.691	42.9194	46.4475					popm5_1.004 for analysis.tif	9370.39	187.111	63.763	109.228	125.437						popm5_1.004 for analysis.tif	382.465	#REF!									984	PPM POPM.0_00006_1 to analyse.tif	13093.2	153.842	108.363	129.115	131.103
popm15_1.012 to analyse.tif	265.239	19.286	17.511	18.377	18.3985					popm5_1.004 for analysis.tif	2794.12	64.937	54.785	59.6455	59.861						popm5_1.004 for analysis.tif	276.225	#REF!									985	PPM POPM.0_00006_1 to analyse.tif	4364.39	103.92	53.473	74.5447	78.6965
popm15_1.012 to analyse.tif	144.676	15.672	11.754	13.5723	13.713					popm5_1.004 for analysis.tif	95.616	11.034	11.034	11.0337	11.034						popm5_1.004 for analysis.tif	3165.96	#REF!									986	PPM POPM.0_00006_1 to analyse.tif	1012.73	38.033	33.904	35.9089	35.9685
popm15_1.012 to analyse.tif	3737.46	92.906	51.22	68.9832	72.063					popm5_1.004 for analysis.tif	679.938	29.959	28.897	29.4232	29.428						popm5_1.004 for analysis.tif	520.577	#REF!									987	PPM POPM.0_00006_1 to analyse.tif	614.873	34.168	22.913	27.98	28.5405
popm15_1.012 to analyse.tif	687.211	34.415	25.424	29.5801	29.9195					popm5_1.004 for analysis.tif	382.465	27.544	17.68	22.0674	22.612						popm5_1.004 for analysis.tif	1763.59	#REF!									988	PPM POPM.0_00006_1 to analyse.tif	3460.17	78.551	56.086	66.3749	67.3185
popm15_1.012 to analyse.tif	144.676	15.672	11.754	13.5723	13.713					popm5_1.004 for analysis.tif	12600.1	151.541	105.865	126.661	128.703						popm5_1.004 for analysis.tif	2177.93	#REF!									989	PPM POPM.0_00006_1 to analyse.tif	1302.08	47.578	34.845	40.7169	41.2115
popm15_1.012 to analyse.tif	988.619	44.449	28.319	35.4789	36.384					popm5_1.004 for analysis.tif	2103.56	70.144	38.183	51.7526	54.1635						popm5_1.004 for analysis.tif	127.488	#REF!									990	PPM POPM.0_00006_1 to analyse.tif	277.296	23.034	15.328	18.79	19.181
popm15_1.012 to analyse.tif	6438.08	115.122	71.204	90.5385	93.163					popm5_1.004 for analysis.tif	7904.28	162.512	61.928	100.32	112.22						popm5_1.004 for analysis.tif	3984.01	#REF!									991	PPM POPM.0_00006_1 to analyse.tif	3303.43	83.284	50.502	64.8542	66.893
popm15_1.012 to analyse.tif	217.014	19.473	14.19	16.6226	16.8315					popm5_1.004 for analysis.tif	297.473	21.896	17.298	19.4616	19.597						popm5_1.004 for analysis.tif	616.194	#REF!									992	PPM POPM.0_00006_1 to analyse.tif	4424.67	107.925	52.2	75.0578	80.0625
popm15_1.012 to analyse.tif	18132.7	218.881	105.479	151.945	162.18					popm5_1.004 for analysis.tif	6193.81	123.593	63.808	88.8043	93.7005						popm5_1.004 for analysis.tif	775.554	#REF!									993	PPM POPM.0_00006_1 to analyse.tif	3303.43	99.873	42.114	64.8542	70.9935
popm15_1.012 to analyse.tif	1687.89	64.91	33.109	46.3582	49.0095					popm5_1.004 for analysis.tif	339.969	27.054	16	20.8053	21.527						popm5_1.004 for analysis.tif	223.105	#REF!									994	PPM POPM.0_00006_1 to analyse.tif	3194.93	124.515	32.67	63.7802	78.5925
popm15_1.012 to analyse.tif	3122.59	91.907	43.259	63.054	67.583					popm5_1.004 for analysis.tif	2443.53	86.33	36.039	55.7781	61.1845						popm5_1.004 for analysis.tif	1689.22	#REF!									995	PPM POPM.0_00006_1 to analyse.tif	1880.79	56.572	42.33	48.9356	49.451
popm15_1.012 to analyse.tif	144.676	15.672	11.754	13.5723	13.713					popm5_1.004 for analysis.tif	2305.41	67.891	43.236	54.1789	55.5635						popm5_1.004 for analysis.tif	701.186	#REF!									996	PPM POPM.0_00006_1 to analyse.tif	8608.22	132.242	82.881	104.692	107.561
popm15_1.012 to analyse.tif	590.76	32.353	23.249	27.4259	27.801					popm5_1.004 for analysis.tif	1073.03	42.087	32.462	36.9624	37.2745						popm5_1.004 for analysis.tif	4440.85	#REF!									997	PPM POPM.0_00006_1 to analyse.tif	1169.46	47.175	31.563	38.5877	39.369
popm15_1.012 to analyse.tif	3496.34	107.854	41.275	66.7209	74.5645					popm5_1.004 for analysis.tif	19665.1	215.429	116.225	158.235	165.827						popm5_1.004 for analysis.tif	4897.68	#REF!									998	PPM POPM.0_00006_1 to analyse.tif	1157.41	42.848	34.393	38.3882	38.6205
popm15_1.012 to analyse.tif	108.507	11.754	11.754	11.754	11.754					popm5_1.004 for analysis.tif	13280	134.836	125.402	130.033	130.119						popm5_1.004 for analysis.tif	3516.55	#REF!									999	PPM POPM.0_00006_1 to analyse.tif	855.999	39.2	27.803	33.0135	33.5015
popm15_1.012 to analyse.tif	506.366	28.169	22.887	25.3915	25.528					popm5_1.004 for analysis.tif	446.209	51.491	11.034	23.8355	31.2625						popm5_1.004 for analysis.tif	488.705	#REF!									1000	PPM POPM.0_00006_1 to analyse.tif	3363.72	74.093	57.803	65.4432	65.948
popm15_1.012 to analyse.tif	2013.41	72.374	35.421	50.6315	53.8975					popm5_1.004 for analysis.tif	1019.91	43.889	29.588	36.0359	36.7385						popm5_1.004 for analysis.tif	1752.96	#REF!									1001	PPM POPM.0_00006_1 to analyse.tif	15769.7	166.932	120.28	141.699	143.606
popm15_1.012 to analyse.tif	168.789	16.836	12.765	14.6598	14.8005					popm5_1.004 for analysis.tif	7181.84	108.852	84.006	95.6254	96.429						popm5_1.004 for analysis.tif	3420.94	#REF!									1002	PPM POPM.0_00006_1 to analyse.tif	18627	165.808	143.037	154.002	154.423
popm15_1.012 to analyse.tif	1217.69	50.302	30.822	39.3753	40.562					popm5_1.004 for analysis.tif	5014.54	125.063	51.052	79.9044	88.0575						popm5_1.004 for analysis.tif	2879.11	#REF!									1003	PPM POPM.0_00006_1 to analyse.tif	27934.5	239.808	148.316	188.593	194.062
popm15_1.012 to analyse.tif	771.605	32.942	29.823	31.3439	31.3825					popm5_1.004 for analysis.tif	913.667	54.519	21.338	34.1074	37.9285						popm5_1.004 for analysis.tif	2868.49	#REF!									1004	PPM POPM.0_00006_1 to analyse.tif	11827.3	135.573	111.076	122.715	123.325
popm15_1.012 to analyse.tif	6293.4	93.764	85.459	89.5155	89.6115					popm5_1.004 for analysis.tif	509.953	27.862	23.304	25.4812	25.583						popm5_1.004 for analysis.tif	1859.2	#REF!									1005	PPM POPM.0_00006_1 to analyse.tif	7137.35	112.325	80.904	95.3287	96.6145
popm15_1.012 to analyse.tif	747.492	34.976	27.211	30.8502	31.0935					popm5_1.004 for analysis.tif	191.233	22.067	11.034	15.604	16.5505						popm5_1.004 for analysis.tif	1614.85	#REF!									1006	PPM POPM.0_00006_1 to analyse.tif	3194.93	67.015	60.702	63.7802	63.8585
popm15_1.012 to analyse.tif	265.239	22.819	14.8	18.377	18.8095					popm5_1.004 for analysis.tif	95.616	11.034	11.034	11.0337	11.034						popm5_1.004 for analysis.tif	403.713	#REF!									1007	PPM POPM.0_00006_1 to analyse.tif	1193.58	44.287	34.315	38.9835	39.301
popm15_1.012 to analyse.tif	1712	59.403	36.695	46.6882	48.049					popm5_1.004 for analysis.tif	191.233	18.21	13.371	15.604	15.7905						popm5_1.004 for analysis.tif	818.05	#REF!									1008	PPM POPM.0_00006_1 to analyse.tif	566.647	39.674	18.185	26.8603	28.9295
popm15_1.012 to analyse.tif	5678.53	102.44	70.579	85.0302	86.5095					popm5_1.004 for analysis.tif	733.058	31.544	29.589	30.5509	30.5665						popm5_1.004 for analysis.tif	329.345	#REF!									1009	PPM POPM.0_00006_1 to analyse.tif	11369.1	160.991	89.916	120.315	125.454
popm15_1.012 to analyse.tif	4207.66	95.937	55.842	73.194	75.8895					popm5_1.004 for analysis.tif	881.794	38.857	28.894	33.5073	33.8755						popm5_1.004 for analysis.tif	605.57	#REF!									1010	PPM POPM.0_00006_1 to analyse.tif	12273.3	149.578	104.473	125.008	127.025
popm15_1.012 to analyse.tif	3363.72	76.896	55.696	65.4432	66.296					popm5_1.004 for analysis.tif	1402.37	50.111	35.632	42.2559	42.8715						popm5_1.004 for analysis.tif	95.616	#REF!									1011	PPM POPM.0_00006_1 to analyse.tif	17373.2	188.769	117.181	148.729	152.975
popm15_1.012 to analyse.tif	409.915	25.914	20.14	22.8456	23.027					popm5_1.004 for analysis.tif	988.035	42.137	29.855	35.4684	35.996						popm5_1.004 for analysis.tif	3867.15	#REF!									1012	PPM POPM.0_00006_1 to analyse.tif	3375.77	81.258	52.895	65.5604	67.0765
popm15_1.012 to analyse.tif	1398.53	60.077	29.64	42.198	44.8585					popm5_1.004 for analysis.tif	6066.32	95.216	81.12	87.8856	88.168						popm5_1.004 for analysis.tif	8679.83	#REF!									1013	PPM POPM.0_00006_1 to analyse.tif	626.929	31.993	24.95	28.253	28.4715
popm15_1.012 to analyse.tif	880.112	39.226	28.568	33.4753	33.897					popm5_1.004 for analysis.tif	159.36	15.186	13.361	14.2444	14.2735						popm5_1.004 for analysis.tif	329.345	#REF!									1014	PPM POPM.0_00006_1 to analyse.tif	421.971	29.319	18.325	23.1791	23.822
popm15_1.012 to analyse.tif	904.225	41.148	27.979	33.9308	34.5635					popm5_1.004 for analysis.tif	4770.19	86.797	69.975	77.9333	78.386						popm5_1.004 for analysis.tif	467.457	#REF!									1015	PPM POPM.0_00006_1 to analyse.tif	385.802	26.281	18.691	22.1635	22.486
popm15_1.012 to analyse.tif	108.507	11.754	11.754	11.754	11.754					popm5_1.004 for analysis.tif	3367.82	73.955	57.982	65.4831	65.9685						popm5_1.004 for analysis.tif	159.36	#REF!									1016	PPM POPM.0_00006_1 to analyse.tif	5449.46	87.548	79.253	83.2975	83.4005
popm15_1.012 to analyse.tif	3713.35	82.915	57.022	68.7604	69.9685					popm5_1.004 for analysis.tif	5928.21	103.619	72.844	86.8794	88.2315						popm5_1.004 for analysis.tif	4313.36	#REF!									1017	PPM POPM.0_00006_1 to analyse.tif	9379.82	145.505	82.078	109.283	113.791
popm15_1.012 to analyse.tif	5027.49	109.752	58.324	80.0075	84.038					popm5_1.004 for analysis.tif	1104.9	41.832	33.63	37.5074	37.731						popm5_1.004 for analysis.tif	966.787	#REF!									1018	PPM POPM.0_00006_1 to analyse.tif	4967.21	91.864	68.845	79.5264	80.3545
popm15_1.012 to analyse.tif	3990.64	117.502	43.242	71.2815	80.372					popm5_1.004 for analysis.tif	711.81	32.992	27.47	30.1049	30.231						popm5_1.004 for analysis.tif	722.434	#REF!									1019	PPM POPM.0_00006_1 to analyse.tif	976.562	43.426	28.633	35.2619	36.0295
popm15_1.012 to analyse.tif	409.915	29.844	17.488	22.8456	23.666					popm5_1.004 for analysis.tif	191.233	18.21	13.371	15.604	15.7905						popm5_1.004 for analysis.tif	3952.14	#REF!									1020	PPM POPM.0_00006_1 to analyse.tif	2616.22	60.66	54.914	57.7155	57.787
popm15_1.012 to analyse.tif	289.352	24.022	15.337	19.1941	19.6795					popm5_1.004 for analysis.tif	223.105	20.968	13.548	16.8543	17.258						popm5_1.004 for analysis.tif	3187.21	#REF!									1021	PPM POPM.0_00006_1 to analyse.tif	1085.07	39.615	34.874	37.1693	37.2445
popm15_1.012 to analyse.tif	2085.74	71.59	37.095	51.5331	54.3425					popm5_1.004 for analysis.tif	2443.53	84.252	36.927	55.7781	60.5895						popm5_1.004 for analysis.tif	818.05	#REF!									1022	PPM POPM.0_00006_1 to analyse.tif	204.958	19.765	13.203	16.1543	16.484
popm15_1.012 to analyse.tif	108.507	11.754	11.754	11.754	11.754					popm5_1.004 for analysis.tif	764.93	33.94	28.696	31.208	31.318						popm5_1.004 for analysis.tif	446.209	#REF!									1023	PPM POPM.0_00006_1 to analyse.tif	10079.1	154.656	82.978	113.283	118.817
popm15_1.012 to analyse.tif	4340.28	87.994	62.802	74.3385	75.398					popm5_1.004 for analysis.tif	244.353	21.622	14.389	17.6386	18.0055						popm5_1.004 for analysis.tif	2751.62	#REF!									1024	PPM POPM.0_00006_1 to analyse.tif	11200.3	146.947	97.047	119.418	121.997
popm15_1.012 to analyse.tif	3990.64	91.951	55.258	71.2815	73.6045					popm5_1.004 for analysis.tif	446.209	25.735	22.076	23.8355	23.9055						popm5_1.004 for analysis.tif	393.089	#REF!									1025	PPM POPM.0_00006_1 to analyse.tif	3496.34	96.011	46.366	66.7209	71.1885
popm15_1.012 to analyse.tif	11574.1	203.501	72.415	121.394	137.958					popm5_1.004 for analysis.tif	2486.02	59.187	53.48	56.261	56.3335						popm5_1.004 for analysis.tif	5290.77	#REF!									1026	PPM POPM.0_00006_1 to analyse.tif	373.746	27.884	17.066	21.8144	22.475
popm15_1.012 to analyse.tif	723.38	39.484	23.327	30.3486	31.4055					popm5_1.004 for analysis.tif	1391.75	45.318	39.102	42.0955	42.21						popm5_1.004 for analysis.tif	2539.14	#REF!									1027	PPM POPM.0_00006_1 to analyse.tif	12767.6	144.404	112.575	127.5	128.489
popm15_1.012 to analyse.tif	217.014	19.399	14.243	16.6226	16.821					popm5_1.004 for analysis.tif	329.345	23.552	17.805	20.4777	20.6785						popm5_1.004 for analysis.tif	648.066	#REF!									1028	PPM POPM.0_00006_1 to analyse.tif	819.83	38.29	27.262	32.3085	32.776
popm15_1.012 to analyse.tif	5268.61	94.435	71.035	81.9037	82.735					popm5_1.004 for analysis.tif	6905.62	210.387	41.792	93.7684	126.09						popm5_1.004 for analysis.tif	1285.51	#REF!									1029	PPM POPM.0_00006_1 to analyse.tif	566.647	37.982	18.995	26.8603	28.4885
popm15_1.012 to analyse.tif	265.239	20.542	16.44	18.377	18.491					popm5_1.004 for analysis.tif	169.984	14.712	14.712	14.7116	14.712						popm5_1.004 for analysis.tif	467.457	#REF!									1030	PPM POPM.0_00006_1 to analyse.tif	8174.19	144.29	72.13	102.018	108.21
popm15_1.012 to analyse.tif	108.507	11.754	11.754	11.754	11.754					popm5_1.004 for analysis.tif	233.729	19.577	15.201	17.2509	17.389						popm5_1.004 for analysis.tif	5365.14	#REF!									1031	PPM POPM.0_00006_1 to analyse.tif	6293.4	107.343	74.648	89.5155	90.9955
popm15_1.012 to analyse.tif	108.507	11.754	11.754	11.754	11.754					popm5_1.004 for analysis.tif	456.833	26.92	21.607	24.1176	24.2635						popm5_1.004 for analysis.tif	679.938	#REF!									1032	PPM POPM.0_00006_1 to analyse.tif	1579.38	55.827	36.02	44.8434	45.9235
popm15_1.012 to analyse.tif	180.845	19.59	11.754	15.1743	15.672					popm5_1.004 for analysis.tif	6714.39	147.437	57.984	92.461	102.711						popm5_1.004 for analysis.tif	509.953	#REF!									1033	PPM POPM.0_00006_1 to analyse.tif	3194.93	67.622	60.157	63.7802	63.8895
popm15_1.012 to analyse.tif	144.676	15.672	11.754	13.5723	13.713					popm5_1.004 for analysis.tif	1827.33	75.875	30.664	48.2352	53.2695						popm5_1.004 for analysis.tif	2645.38	#REF!									1034	PPM POPM.0_00006_1 to analyse.tif	15166.9	178.543	108.159	138.964	143.351
popm15_1.012 to analyse.tif	144.676	15.672	11.754	13.5723	13.713					popm5_1.004 for analysis.tif	2294.79	69.529	42.023	54.0539	55.776						popm5_1.004 for analysis.tif	1200.52	#REF!									1035	PPM POPM.0_00006_1 to analyse.tif	4882.81	90.04	69.047	78.8479	79.5435
popm15_1.012 to analyse.tif	1157.41	43.021	34.255	38.3882	38.638					popm5_1.004 for analysis.tif	1466.12	54.508	34.247	43.2055	44.3775						popm5_1.004 for analysis.tif	127.488	#REF!									1036	PPM POPM.0_00006_1 to analyse.tif	2664.45	81.351	41.702	58.245	61.5265
popm15_1.012 to analyse.tif	4629.63	94.404	62.441	76.7765	78.4225					popm5_1.004 for analysis.tif	4908.3	93.849	66.591	79.0535	80.22						popm5_1.004 for analysis.tif	4122.12	#REF!									1037	PPM POPM.0_00006_1 to analyse.tif	783.661	32.083	31.1	31.5878	31.5915
popm15_1.012 to analyse.tif	5702.64	106.224	68.354	85.2105	87.289					popm5_1.004 for analysis.tif	424.961	26.912	20.106	23.2611	23.509						popm5_1.004 for analysis.tif	361.217	#REF!									1038	PPM POPM.0_00006_1 to analyse.tif	3014.08	85.335	44.972	61.9488	65.1535
popm15_1.012 to analyse.tif	7595.49	138.73	69.71	98.3406	104.22					popm5_1.004 for analysis.tif	786.178	36.653	27.31	31.6385	31.9815						popm5_1.004 for analysis.tif	308.097	#REF!									1039	PPM POPM.0_00006_1 to analyse.tif	940.394	37.724	31.739	34.6027	34.7315
popm15_1.012 to analyse.tif	831.887	40.132	26.393	32.5452	33.2625					popm5_1.004 for analysis.tif	1104.9	51.354	27.394	37.5074	39.374						popm5_1.004 for analysis.tif	2050.44	#REF!									1040	PPM POPM.0_00006_1 to analyse.tif	11115.9	155.877	90.797	118.967	123.337
popm15_1.012 to analyse.tif	1929.01	66.665	36.843	49.559	51.754					popm5_1.004 for analysis.tif	1051.78	38.963	34.371	36.5946	36.667						popm5_1.004 for analysis.tif	10220.3	#REF!									1041	PPM POPM.0_00006_1 to analyse.tif	5811.15	105.103	70.397	86.0174	87.75
popm15_1.012 to analyse.tif	144.676	15.672	11.754	13.5723	13.713					popm5_1.004 for analysis.tif	159.36	15.186	13.361	14.2444	14.2735						popm5_1.004 for analysis.tif	5683.86	#REF!									1042	PPM POPM.0_00006_1 to analyse.tif	8789.06	117.129	95.54	105.786	106.335
popm15_1.012 to analyse.tif	771.605	37.407	26.263	31.3439	31.835					popm5_1.004 for analysis.tif	159.36	18.389	11.034	14.2444	14.7115						popm5_1.004 for analysis.tif	2220.42	#REF!									1043	PPM POPM.0_00006_1 to analyse.tif	6004.05	96.791	78.98	87.4334	87.8855
popm15_1.012 to analyse.tif	289.352	23.508	15.672	19.1941	19.59					popm5_1.004 for analysis.tif	605.57	31.172	24.735	27.7675	27.9535						popm5_1.004 for analysis.tif	1200.52	#REF!									1044	PPM POPM.0_00006_1 to analyse.tif	5280.67	88.526	75.95	81.9973	82.238
popm15_1.012 to analyse.tif	5557.97	114.406	61.855	84.1227	88.1305					popm5_1.004 for analysis.tif	3495.31	87.408	50.915	66.7111	69.1615						popm5_1.004 for analysis.tif	1051.78	#REF!									1045	PPM POPM.0_00006_1 to analyse.tif	7342.3	109.767	85.167	96.6877	97.467
popm15_1.012 to analyse.tif	1880.79	58.201	41.145	48.9356	49.673					popm5_1.004 for analysis.tif	9997.21	210.576	60.448	112.822	135.512						popm5_1.004 for analysis.tif	552.45	#REF!									1046	PPM POPM.0_00006_1 to analyse.tif	1712	47.143	46.238	46.6882	46.6905
popm15_1.012 to analyse.tif	180.845	16.177	14.233	15.1743	15.205					popm5_1.004 for analysis.tif	1859.2	55.679	42.515	48.654	49.097						popm5_1.004 for analysis.tif	191.233	#REF!									1047	PPM POPM.0_00006_1 to analyse.tif	1422.65	46.546	38.915	42.5602	42.7305
popm15_1.012 to analyse.tif	108.507	11.754	11.754	11.754	11.754					popm5_1.004 for analysis.tif	3346.57	81.161	52.5	65.2762	66.8305						popm5_1.004 for analysis.tif	180.609	#REF!									1048	PPM POPM.0_00006_1 to analyse.tif	3134.64	75.558	52.822	63.1756	64.19
popm15_1.012 to analyse.tif	10923	160.624	86.585	117.931	123.605					popm5_1.004 for analysis.tif	14629.3	172.973	107.685	136.479	140.329						popm5_1.004 for analysis.tif	4727.69	#REF!									1049	PPM POPM.0_00006_1 to analyse.tif	1892.84	59.491	40.511	49.0922	50.001
popm15_1.012 to analyse.tif	2917.63	86.535	42.929	60.9495	64.732					popm5_1.004 for analysis.tif	23574.7	353.684	84.868	173.252	219.276						popm5_1.004 for analysis.tif	1126.15	#REF!									1050	PPM POPM.0_00006_1 to analyse.tif	1446.76	49.17	37.464	42.9194	43.317
popm15_1.012 to analyse.tif	241.127	19.59	15.672	17.5218	17.631					popm5_1.004 for analysis.tif	254.977	18.822	17.248	18.018	18.035						popm5_1.004 for analysis.tif	339.969	#REF!									1051	PPM POPM.0_00006_1 to analyse.tif	3014.08	70.078	54.763	61.9488	62.4205
popm15_1.012 to analyse.tif	663.098	38.534	21.91	29.0566	30.222					popm5_1.004 for analysis.tif	26889.4	226.442	151.194	185.032	188.818						popm5_1.004 for analysis.tif	371.841	#REF!									1052	PPM POPM.0_00006_1 to analyse.tif	880.112	36.238	30.923	33.4753	33.5805
popm15_1.012 to analyse.tif	1663.77	61.203	34.612	46.0259	47.9075					popm5_1.004 for analysis.tif	988.035	42.074	29.9	35.4684	35.987						popm5_1.004 for analysis.tif	3559.05	#REF!									1053	PPM POPM.0_00006_1 to analyse.tif	5051.6	86.327	74.506	80.1991	80.4165
popm15_1.012 to analyse.tif	21219.1	199.406	135.488	164.369	167.447					popm5_1.004 for analysis.tif	733.058	31.847	29.308	30.5509	30.5775						popm5_1.004 for analysis.tif	456.833	#REF!									1054	PPM POPM.0_00006_1 to analyse.tif	1446.76	50.563	36.431	42.9194	43.497
popm15_1.012 to analyse.tif	554.591	28.147	25.087	26.5731	26.617					popm5_1.004 for analysis.tif	5768.85	123.816	59.323	85.7037	91.5695						popm5_1.004 for analysis.tif	531.202	#REF!									1055	PPM POPM.0_00006_1 to analyse.tif	1036.84	51.061	25.854	36.3339	38.4575
popm15_1.012 to analyse.tif	253.183	19.52	16.514	17.9545	18.017					popm5_1.004 for analysis.tif	191.233	22.067	11.034	15.604	16.5505						popm5_1.004 for analysis.tif	541.826	#REF!									1056	PPM POPM.0_00006_1 to analyse.tif	313.465	26.238	15.211	19.9779	20.7245
popm15_1.012 to analyse.tif	144.676	15.672	11.754	13.5723	13.713					popm5_1.004 for analysis.tif	95.616	11.034	11.034	11.0337	11.034						popm5_1.004 for analysis.tif	435.585	#REF!									1057	PPM POPM.0_00006_1 to analyse.tif	1748.17	60.444	36.825	47.1788	48.6345
popm15_1.012 to analyse.tif	144.676	15.672	11.754	13.5723	13.713					popm5_1.004 for analysis.tif	520.577	34.178	19.393	25.7453	26.7855						popm5_1.004 for analysis.tif	1030.53	#REF!									1058	PPM POPM.0_00006_1 to analyse.tif	723.38	31.794	28.969	30.3486	30.3815
popm15_1.012 to analyse.tif	3797.74	78.431	61.652	69.5373	70.0415					popm5_1.004 for analysis.tif	223.105	20.968	13.548	16.8543	17.258						popm5_1.004 for analysis.tif	446.209	#REF!									1059	PPM POPM.0_00006_1 to analyse.tif	1085.07	42.624	32.412	37.1693	37.518
popm15_1.012 to analyse.tif	1024.79	40.009	32.613	36.122	36.311					popm5_1.004 for analysis.tif	456.833	28.746	20.234	24.1176	24.49						popm5_1.004 for analysis.tif	2379.78	#REF!									1060	PPM POPM.0_00006_1 to analyse.tif	1229.74	53.338	29.356	39.5697	41.347
popm15_1.012 to analyse.tif	217.014	19.399	14.243	16.6226	16.821					popm5_1.004 for analysis.tif	478.081	29.845	20.396	24.6721	25.1205						popm5_1.004 for analysis.tif	1221.76	#REF!									1061	PPM POPM.0_00006_1 to analyse.tif	180.845	19.59	11.754	15.1743	15.672
popm15_1.012 to analyse.tif	313.465	21.929	18.201	19.9779	20.065					popm5_1.004 for analysis.tif	16435.4	163.901	127.676	144.659	145.788						popm5_1.004 for analysis.tif	6778.13	#REF!												3227.41	57.173	166.035	1642.29
popm15_1.012 to analyse.tif	349.633	21.37	20.831	21.099	21.1005					popm5_1.004 for analysis.tif	478.081	27.043	22.509	24.6721	24.776						popm5_1.004 for analysis.tif	95.616	#REF!												1870.19	329.162	14.751	1099.67
popm15_1.012 to analyse.tif	2519.77	129.112	24.849	56.6416	76.9805					popm5_1.004 for analysis.tif	22777.9	237.758	121.98	170.299	179.869						popm5_1.004 for analysis.tif	95.616	#REF!												3682.47	109.858	177.638	1896.17
popm15_1.012 to analyse.tif	108.507	11.754	11.754	11.754	11.754					popm5_1.004 for analysis.tif	3537.8	87.415	51.53	67.1154	69.4725						popm5_1.004 for analysis.tif	1965.45	#REF!												1379.47	138.893	11.782	759.183
popm15_1.012 to analyse.tif	15227.1	167.548	115.715	139.24	141.632					popm5_1.004 for analysis.tif	3293.45	84.956	49.359	64.7561	67.1575						popm5_1.004 for analysis.tif	1094.28	#REF!												1523.22	129.923	2.959	826.571
popm15_1.012 to analyse.tif	2736.79	73.122	47.654	59.0304	60.388					popm5_1.004 for analysis.tif	2337.29	67.688	43.965	54.5521	55.8265						popm5_1.004 for analysis.tif	5938.83	#REF!												3323.84	174.785	165.833	1749.31
popm15_1.012 to analyse.tif	626.929	31.989	24.953	28.253	28.471					popm5_1.004 for analysis.tif	743.682	36.206	26.153	30.7715	31.1795						popm5_1.004 for analysis.tif	95.616	#REF!												83.581	120.66	13.076	102.12
popm15_1.012 to analyse.tif	325.521	23.14	17.912	20.3585	20.526					popm5_1.004 for analysis.tif	1667.97	62.431	34.017	46.084	48.224						popm5_1.004 for analysis.tif	2804.74	#REF!												2388.86	180.011	171.864	1284.43
popm15_1.012 to analyse.tif	614.873	34.596	22.629	27.98	28.6125					popm5_1.004 for analysis.tif	1253.64	49.649	32.149	39.9522	40.899						popm5_1.004 for analysis.tif	1423.62	#REF!												2564.04	163.072	114.343	1363.56
popm15_1.012 to analyse.tif	229.07	19.271	15.135	17.0781	17.203					popm5_1.004 for analysis.tif	722.434	33.331	27.597	30.3287	30.464						popm5_1.004 for analysis.tif	7075.6	#REF!												1464.83	252.402	150.861	858.615
popm15_1.012 to analyse.tif	289.352	20.051	18.374	19.1941	19.2125					popm5_1.004 for analysis.tif	8446.1	182.256	59.005	103.701	120.63						popm5_1.004 for analysis.tif	127.488	#REF!												512.614	329.24	131.546	420.927
popm15_1.012 to analyse.tif	1820.51	69.719	33.247	48.145	51.483					popm5_1.004 for analysis.tif	371.841	22.46	21.08	21.7587	21.77						popm5_1.004 for analysis.tif	456.833	#REF!												2543.19	453.549	3.562	1498.37
popm15_1.012 to analyse.tif	3785.69	102.547	47.004	69.4269	74.7755					popm5_1.004 for analysis.tif	2273.54	61.48	47.085	53.803	54.2825						popm5_1.004 for analysis.tif	8616.09	#REF!												3582.24	298.071	47.961	1940.16
popm15_1.012 to analyse.tif	18373.8	213.226	109.716	152.952	161.471					popm5_1.004 for analysis.tif	223.105	18.324	15.502	16.8543	16.913						popm5_1.004 for analysis.tif	2581.64	#REF!												4001.41	386.129	21.169	2193.77
popm15_1.012 to analyse.tif	144.676	15.672	11.754	13.5723	13.713					popm5_1.004 for analysis.tif	8679.83	119.069	92.816	105.126	105.942						popm5_1.004 for analysis.tif	191.233	#REF!												3084.88	402.938	161.494	1743.91
popm15_1.012 to analyse.tif	482.253	28.749	21.358	24.7795	25.0535					popm5_1.004 for analysis.tif	2209.8	67.368	41.764	53.0434	54.566						popm5_1.004 for analysis.tif	329.345	#REF!												4092.08	511.55	69.81	2301.81
popm15_1.012 to analyse.tif	4050.93	88.362	58.371	71.8178	73.3665					popm5_1.004 for analysis.tif	1349.25	44.092	38.962	41.4478	41.527						popm5_1.004 for analysis.tif	1997.32	#REF!												4275.48	507.769	36.676	2391.62
popm15_1.012 to analyse.tif	2712.67	78.686	43.894	58.7698	61.29					popm5_1.004 for analysis.tif	148.736	15.805	11.982	13.7614	13.8935						popm5_1.004 for analysis.tif	95.616	#REF!												4701.36	578.034	2.233	2639.7
popm15_1.012 to analyse.tif	566.647	37.225	19.382	26.8603	28.3035					popm5_1.004 for analysis.tif	2762.25	68.134	51.619	59.3044	59.8765						popm5_1.004 for analysis.tif	531.202	#REF!												397.522	539.415	163.359	468.468
popm15_1.012 to analyse.tif	277.296	18.865	18.715	18.79	18.79					popm5_1.004 for analysis.tif	38862.7	294.061	168.27	222.445	231.166						popm5_1.004 for analysis.tif	2135.43	#REF!												3548.22	509.262	160.097	2028.74
popm15_1.012 to analyse.tif	108.507	11.754	11.754	11.754	11.754					popm5_1.004 for analysis.tif	265.601	22.409	15.091	18.3895	18.75						popm5_1.004 for analysis.tif	1763.59	#REF!												1450.54	498.84	174.163	974.691
popm15_1.012 to analyse.tif	217.014	19.473	14.19	16.6226	16.8315					popm5_1.004 for analysis.tif	191.233	17.434	13.966	15.604	15.7						popm5_1.004 for analysis.tif	95.616	#REF!												2215.86	573.717	71.747	1394.79
popm15_1.012 to analyse.tif	4979.26	98.3	64.494	79.6229	81.397					popm5_1.004 for analysis.tif	191.233	18.21	13.371	15.604	15.7905						popm5_1.004 for analysis.tif	1551.11	#REF!												1197.51	652.637	15.139	925.072
popm15_1.012 to analyse.tif	10380.5	122.154	108.198	114.965	115.176					popm5_1.004 for analysis.tif	1763.59	55.794	40.246	47.3864	48.02						popm5_1.004 for analysis.tif	276.225	#REF!												694.873	526.398	168.432	610.636
popm15_1.012 to analyse.tif	3170.81	86	46.944	63.539	66.472					popm5_1.004 for analysis.tif	7798.04	131.355	75.587	99.6433	103.471						popm5_1.004 for analysis.tif	1582.98	#REF!												3025.32	596.368	61.348	1810.85
popm15_1.012 to analyse.tif	8789.06	185.264	60.403	105.786	122.834					popm5_1.004 for analysis.tif	807.426	33.689	30.515	32.0632	32.102						popm5_1.004 for analysis.tif	127.488	#REF!												1740.31	596.622	168.594	1168.47
popm15_1.012 to analyse.tif	385.802	26.573	18.485	22.1635	22.529					popm5_1.004 for analysis.tif	382.465	24.029	20.266	22.0674	22.1475						popm5_1.004 for analysis.tif	1423.62	#REF!												3519.07	627.506	9.358	2073.29
popm15_1.012 to analyse.tif	108.507	11.754	11.754	11.754	11.754					popm5_1.004 for analysis.tif	350.593	25.291	17.65	21.1279	21.4705						popm5_1.004 for analysis.tif	764.93	#REF!												235.605	636.285	177.802	435.945
popm15_1.012 to analyse.tif	349.633	25.214	17.656	21.099	21.435					popm5_1.004 for analysis.tif	201.857	18.09	14.208	16.0316	16.149						popm5_1.004 for analysis.tif	180.609	#REF!												2849.86	643.484	34.469	1746.67
popm15_1.012 to analyse.tif	3026.14	82.759	46.557	62.0726	64.658					popm5_1.004 for analysis.tif	4398.35	125.103	44.764	74.8342	84.9335						popm5_1.004 for analysis.tif	1551.11	#REF!												3589.18	639.537	132.738	2114.36
popm15_1.012 to analyse.tif	8258.58	138.893	75.707	102.543	107.3					popm5_1.004 for analysis.tif	10857.8	169.632	81.497	117.578	125.565						popm5_1.004 for analysis.tif	127.488	#REF!												4449.92	715.543	73.342	2582.73
popm15_1.012 to analyse.tif	144.676	15.672	11.754	13.5723	13.713					popm5_1.004 for analysis.tif	95.616	11.034	11.034	11.0337	11.034						popm5_1.004 for analysis.tif	169.984	#REF!												242.228	709.355	97.627	475.792
popm15_1.012 to analyse.tif	3424	85.577	50.943	66.0271	68.26					popm5_1.004 for analysis.tif	8074.26	121.306	84.748	101.393	103.027						popm5_1.004 for analysis.tif	456.833	#REF!												2375.57	741.18	128.138	1558.37
popm15_1.012 to analyse.tif	5172.16	101.17	65.092	81.1505	83.131					popm5_1.004 for analysis.tif	2868.49	65.48	55.777	60.4341	60.6285						popm5_1.004 for analysis.tif	191.233	#REF!												4080.53	785.199	170.453	2432.86
popm15_1.012 to analyse.tif	2797.07	79.831	44.611	59.677	62.221					popm5_1.004 for analysis.tif	626.818	31.579	25.272	28.2505	28.4255						popm5_1.004 for analysis.tif	95.616	#REF!												1712.11	712.703	99.587	1212.4
popm15_1.012 to analyse.tif	976.562	41.401	30.033	35.2619	35.717					popm5_1.004 for analysis.tif	446.209	28.616	19.853	23.8355	24.2345						popm5_1.004 for analysis.tif	2241.67	#REF!												179.486	741.952	110.495	460.719
popm15_1.012 to analyse.tif	1591.43	63.822	31.749	45.0142	47.7855					popm5_1.004 for analysis.tif	658.69	31.314	26.783	28.9598	29.0485						popm5_1.004 for analysis.tif	849.922	#REF!												1607.97	810.866	67.765	1209.42
popm15_1.012 to analyse.tif	14552	226.83	81.683	136.118	154.257					popm5_1.004 for analysis.tif	9582.88	226.842	53.788	110.46	140.315						popm5_1.004 for analysis.tif	7787.41	#REF!												2908.28	804.15	174.411	1856.22
popm15_1.012 to analyse.tif	337.577	29.488	14.576	20.732	22.032					popm5_1.004 for analysis.tif	17094.1	262.245	82.994	147.529	172.62						popm5_1.004 for analysis.tif	456.833	#REF!												1971.52	769.566	155.985	1370.54
popm15_1.012 to analyse.tif	482.253	25.213	24.353	24.7795	24.783					popm5_1.004 for analysis.tif	626.818	30.965	25.774	28.2505	28.3695						popm5_1.004 for analysis.tif	1614.85	#REF!												564.272	803.58	171.198	683.926
popm15_1.012 to analyse.tif	3050.25	94.741	40.993	62.3194	67.867					popm5_1.004 for analysis.tif	2921.61	80.604	46.151	60.9911	63.3775						popm5_1.004 for analysis.tif	223.105	#REF!												418.435	859.541	8.017	638.988
popm15_1.012 to analyse.tif	5991.99	117.502	64.929	87.3456	91.2155					popm5_1.004 for analysis.tif	1529.86	52.111	37.379	44.1348	44.745						popm5_1.004 for analysis.tif	1444.87	#REF!												4421.1	856.789	78.187	2638.94
popm15_1.012 to analyse.tif	1229.74	49.502	31.63	39.5697	40.566					popm5_1.004 for analysis.tif	4302.73	127.473	42.977	74.0163	85.225						popm5_1.004 for analysis.tif	488.705	#REF!												1712.53	863.38	42.253	1287.96
popm15_1.012 to analyse.tif	6606.87	128.213	65.61	91.7177	96.9115					popm5_1.004 for analysis.tif	350.593	25.235	17.69	21.1279	21.4625						popm5_1.004 for analysis.tif	159.36	#REF!												2253.76	822.756	125.043	1538.26
popm15_1.012 to analyse.tif	6196.95	123.912	63.676	88.8269	93.794					popm5_1.004 for analysis.tif	350.593	22.949	19.451	21.1279	21.2						popm5_1.004 for analysis.tif	5566.99	#REF!												3222.62	801.015	173.608	2011.82
popm15_1.012 to analyse.tif	2363.04	73.936	40.694	54.8518	57.315					popm5_1.004 for analysis.tif	5906.96	90.462	83.14	86.7236	86.801						popm5_1.004 for analysis.tif	5322.64	#REF!												856.005	841.197	136.073	848.601
popm15_1.012 to analyse.tif	108.507	11.754	11.754	11.754	11.754					popm5_1.004 for analysis.tif	1476.74	74.522	25.231	43.3618	49.8765						popm5_1.004 for analysis.tif	2188.55	#REF!												3198.91	871.035	32.186	2034.97
popm15_1.012 to analyse.tif	2158.08	66.512	41.312	52.4191	53.912					popm5_1.004 for analysis.tif	1529.86	54.029	36.052	44.1348	45.0405						popm5_1.004 for analysis.tif	286.849	#REF!												2074.57	1161.5	103.672	1618.04
popm15_1.012 to analyse.tif	337.577	30.821	13.946	20.732	22.3835					popm5_1.004 for analysis.tif	584.322	27.467	27.086	27.276	27.2765						popm5_1.004 for analysis.tif	1519.24	#REF!												1837.22	905.518	155.4	1371.37
popm15_1.012 to analyse.tif	1073.01	39.878	34.26	36.9622	37.069					popm5_1.004 for analysis.tif	2602.89	97.6	33.956	57.5682	65.778						popm5_1.004 for analysis.tif	6395.67	#REF!												2813.8	911.28	12.879	1862.54
popm15_1.012 to analyse.tif	783.661	34.807	28.666	31.5878	31.7365					popm5_1.004 for analysis.tif	1667.97	54.06	39.285	46.084	46.6725						popm5_1.004 for analysis.tif	1487.36	#REF!												1285.93	902.797	179.778	1094.37
popm15_1.012 to analyse.tif	3568.67	87.751	51.78	67.4076	69.7655					popm5_1.004 for analysis.tif	520.577	28.466	23.284	25.7453	25.875						popm5_1.004 for analysis.tif	318.721	#REF!												4875.12	943.91	31.512	2909.51
popm15_1.012 to analyse.tif	928.337	41.303	28.618	34.3802	34.9605					popm5_1.004 for analysis.tif	127.488	14.712	11.034	12.7406	12.873						popm5_1.004 for analysis.tif	127.488	#REF!												303.17	935.687	9.136	619.428
popm15_1.012 to analyse.tif	1519.1	55.733	34.705	43.9793	45.219					popm5_1.004 for analysis.tif	159.36	15.186	13.361	14.2444	14.2735						popm5_1.004 for analysis.tif	350.593	#REF!												4086.65	954.85	119.483	2520.75
popm15_1.012 to analyse.tif	1868.73	62.462	38.093	48.7785	50.2775					popm5_1.004 for analysis.tif	244.353	21.622	14.389	17.6386	18.0055						popm5_1.004 for analysis.tif	5482	#REF!												4541.08	943.013	41.219	2742.05
popm15_1.012 to analyse.tif	349.633	22.943	19.403	21.099	21.173					popm5_1.004 for analysis.tif	26889.4	211.89	161.578	185.032	186.734						popm5_1.004 for analysis.tif	818.05	#REF!												2548.7	973.918	47.317	1761.31
popm15_1.012 to analyse.tif	4509.07	87.284	65.775	75.7702	76.5295					popm5_1.004 for analysis.tif	8711.7	167.172	66.352	105.319	116.762						popm5_1.004 for analysis.tif	711.81	#REF!												3549.05	1024.27	162.04	2286.66
popm15_1.012 to analyse.tif	349.633	23.253	19.144	21.099	21.1985					popm5_1.004 for analysis.tif	7553.69	133.294	72.154	98.0697	102.724						popm5_1.004 for analysis.tif	2103.56	#REF!												323.412	1015.38	4.868	669.394
popm15_1.012 to analyse.tif	217.014	18.572	14.878	16.6226	16.725					popm5_1.004 for analysis.tif	1657.35	54.044	39.046	45.937	46.545						popm5_1.004 for analysis.tif	2762.25	#REF!												3326.04	1000.96	46.486	2163.5
popm15_1.012 to analyse.tif	4472.9	105.64	53.91	75.4657	79.775					popm5_1.004 for analysis.tif	499.329	33.626	18.907	25.2144	26.2665						popm5_1.004 for analysis.tif	2029.19	#REF!												4366.94	1049.97	7.068	2708.46
popm15_1.012 to analyse.tif	361.69	34.459	13.364	21.4597	23.9115					popm5_1.004 for analysis.tif	34432.5	380.149	115.325	209.382	247.737						popm5_1.004 for analysis.tif	2868.49	#REF!												763.78	1058.39	169.568	911.087
popm15_1.012 to analyse.tif	289.352	24.189	15.231	19.1941	19.71					popm5_1.004 for analysis.tif	95.616	11.034	11.034	11.0337	11.034						popm5_1.004 for analysis.tif	191.233	#REF!												1274.66	1032.1	177.04	1153.38
popm15_1.012 to analyse.tif	108.507	11.754	11.754	11.754	11.754					popm5_1.004 for analysis.tif	127.488	14.712	11.034	12.7406	12.873						popm5_1.004 for analysis.tif	95.616	#REF!												2958.82	1066.56	93.487	2012.69
popm15_1.012 to analyse.tif	301.408	22.741	16.875	19.5899	19.808					popm5_1.004 for analysis.tif	95.616	11.034	11.034	11.0337	11.034						popm5_1.004 for analysis.tif	3176.59	#REF!												3801.74	1077.57	11.104	2439.65
popm15_1.012 to analyse.tif	10525.2	128.413	104.359	115.763	116.386					popm5_1.004 for analysis.tif	733.058	35.674	26.163	30.5509	30.9185						popm5_1.004 for analysis.tif	1073.03	#REF!												1368.4	1126.18	98.635	1247.29
popm15_1.012 to analyse.tif	253.183	21.244	15.174	17.9545	18.209					popm5_1.004 for analysis.tif	7479.32	141.675	67.217	97.5857	104.446						popm5_1.004 for analysis.tif	159.36	#REF!												4630.67	1061.49	99.435	2846.08
popm15_1.012 to analyse.tif	1217.69	43.669	35.504	39.3753	39.5865					popm5_1.004 for analysis.tif	616.194	32.804	23.917	28.0101	28.3605						popm5_1.004 for analysis.tif	1859.2	#REF!												2712.78	1083.84	19.804	1898.31
popm15_1.012 to analyse.tif	446.084	28.125	20.194	23.8322	24.1595					popm5_1.004 for analysis.tif	286.849	21.025	17.371	19.1109	19.198						popm5_1.004 for analysis.tif	3835.28	#REF!												470.873	1139.86	45.682	805.367
popm15_1.012 to analyse.tif	904.225	38.541	29.872	33.9308	34.2065					popm5_1.004 for analysis.tif	233.729	18.104	16.438	17.2509	17.271						popm5_1.004 for analysis.tif	2007.94	#REF!												4920.78	1143	174.601	3031.89
popm15_1.012 to analyse.tif	1651.72	48.046	43.771	45.8588	45.9085					popm5_1.004 for analysis.tif	6640.02	120.12	70.383	91.9475	95.2515						popm5_1.004 for analysis.tif	159.36	#REF!												4582.68	1191.72	16.956	2887.2
popm15_1.012 to analyse.tif	5859.38	121.782	61.26	86.3736	91.521					popm5_1.004 for analysis.tif	8860.44	144.539	78.051	106.214	111.295						popm5_1.004 for analysis.tif	1986.69	#REF!												3201.04	1171.6	40.656	2186.32
popm15_1.012 to analyse.tif	626.929	29.751	26.83	28.253	28.2905					popm5_1.004 for analysis.tif	2411.66	60.995	50.342	55.4131	55.6685						popm5_1.004 for analysis.tif	95.616	#REF!												3688.24	1158.36	128.586	2423.3
popm15_1.012 to analyse.tif	325.521	22.052	18.795	20.3585	20.4235					popm5_1.004 for analysis.tif	1115.52	48.24	29.443	37.6873	38.8415						popm5_1.004 for analysis.tif	2549.77	#REF!												1511.04	1217.66	134.614	1364.35
popm15_1.012 to analyse.tif	421.971	27.127	19.805	23.1791	23.466					popm5_1.004 for analysis.tif	414.337	25.181	20.95	22.9685	23.0655						popm5_1.004 for analysis.tif	95.616	#REF!												4013.95	1199.33	172.598	2606.64
popm15_1.012 to analyse.tif	5184.22	123.212	53.572	81.2451	88.392					popm5_1.004 for analysis.tif	2167.3	80.693	34.198	52.5309	57.4455						popm5_1.004 for analysis.tif	159.36	#REF!												2995.97	1164.32	18.497	2080.14
popm15_1.012 to analyse.tif	409.915	25.981	20.088	22.8456	23.0345					popm5_1.004 for analysis.tif	1200.52	64.299	23.773	39.0966	44.036						popm5_1.004 for analysis.tif	201.857	#REF!												675.55	1244.48	3.936	960.016
popm15_1.012 to analyse.tif	180.845	19.59	11.754	15.1743	15.672					popm5_1.004 for analysis.tif	924.291	35.527	33.125	34.3052	34.326						popm5_1.004 for analysis.tif	2432.9	#REF!												1777.96	1258.79	171.567	1518.38
popm15_1.012 to analyse.tif	6293.4	114.183	70.177	89.5155	92.18					popm5_1.004 for analysis.tif	2528.52	60.12	53.55	56.7399	56.835						popm5_1.004 for analysis.tif	2815.37	#REF!												4736.12	1278.84	137.925	3007.48
popm15_1.012 to analyse.tif	180.845	16.177	14.233	15.1743	15.205					popm5_1.004 for analysis.tif	382.465	24.355	19.995	22.0674	22.175						popm5_1.004 for analysis.tif	4419.6	#REF!												883.78	1345.06	13.197	1114.42
popm15_1.012 to analyse.tif	3375.77	96.97	44.325	65.5604	70.6475					popm5_1.004 for analysis.tif	456.833	26.152	22.242	24.1176	24.197						popm5_1.004 for analysis.tif	903.043	#REF!												3341.68	1307.14	17.109	2324.41
popm15_1.012 to analyse.tif	5533.85	128.552	54.81	83.94	91.681					popm5_1.004 for analysis.tif	1136.77	49.462	29.263	38.0445	39.3625						popm5_1.004 for analysis.tif	95.616	#REF!												3695.21	1301.3	133.72	2498.25
popm15_1.012 to analyse.tif	470.197	28.844	20.755	24.4678	24.7995					popm5_1.004 for analysis.tif	733.058	37.648	24.792	30.5509	31.22						popm5_1.004 for analysis.tif	6055.7	#REF!												1238.76	1354.03	37.711	1296.39
popm15_1.012 to analyse.tif	9174.86	154.841	75.444	108.082	115.143					popm5_1.004 for analysis.tif	499.329	26.611	23.891	25.2144	25.251						popm5_1.004 for analysis.tif	7224.34	#REF!												4338.73	1305.9	156.737	2822.31
popm15_1.012 to analyse.tif	4762.25	100.395	60.396	77.8684	80.3955					popm5_1.004 for analysis.tif	201.857	18.09	14.208	16.0316	16.149						popm5_1.004 for analysis.tif	934.915	#REF!												4124.88	1297.09	155.243	2710.99
popm15_1.012 to analyse.tif	7414.64	150.113	62.89	97.1629	106.501					popm5_1.004 for analysis.tif	552.45	34.765	20.233	26.5217	27.499						popm5_1.004 for analysis.tif	95.616	#REF!												1465.77	1353.53	120.654	1409.65
popm15_1.012 to analyse.tif	4002.7	92.763	54.94	71.3891	73.8515					popm5_1.004 for analysis.tif	6353.17	103.019	78.52	89.9395	90.7695						popm5_1.004 for analysis.tif	913.667	#REF!												1889.57	1324.15	142.383	1606.86
popm15_1.012 to analyse.tif	144.676	15.672	11.754	13.5723	13.713					popm5_1.004 for analysis.tif	2571.01	68.578	47.734	57.2147	58.156						popm5_1.004 for analysis.tif	977.411	#REF!												2600.93	1380.6	157.535	1990.77
popm15_1.012 to analyse.tif	180.845	16.177	14.233	15.1743	15.205					popm5_1.004 for analysis.tif	244.353	17.709	17.568	17.6386	17.6385						popm5_1.004 for analysis.tif	414.337	#REF!												394.676	1345.03	164.715	869.851
popm15_1.012 to analyse.tif	1085.07	41.143	33.58	37.1693	37.3615					popm5_1.004 for analysis.tif	1614.85	50.883	40.408	45.3442	45.6455						popm5_1.004 for analysis.tif	382.465	#REF!												1369.23	1437.09	96.73	1403.16
popm15_1.012 to analyse.tif	5931.71	99.141	76.179	86.9051	87.66					popm5_1.004 for analysis.tif	6480.66	139.23	59.265	90.8374	99.2475						popm5_1.004 for analysis.tif	4079.63	#REF!												3515.51	1395.85	166.249	2455.68
popm15_1.012 to analyse.tif	168.789	16.836	12.765	14.6598	14.8005					popm5_1.004 for analysis.tif	2326.66	58.499	50.64	54.428	54.5695						popm5_1.004 for analysis.tif	1954.82	#REF!												4333.5	1415.29	139.669	2874.39
popm15_1.012 to analyse.tif	578.704	30.152	24.437	27.1446	27.2945					popm5_1.004 for analysis.tif	4812.69	114.057	53.725	78.2797	83.891						popm5_1.004 for analysis.tif	1444.87	#REF!												3055.48	1483.96	146.002	2269.72
popm15_1.012 to analyse.tif	1434.7	56.619	32.264	42.7402	44.4415					popm5_1.004 for analysis.tif	424.961	27.204	19.89	23.2611	23.547						popm5_1.004 for analysis.tif	6916.24	#REF!												1627.97	1457.28	2.928	1542.62
popm15_1.012 to analyse.tif	7294.08	128.124	72.486	96.3697	100.305					popm5_1.004 for analysis.tif	2135.43	81.593	33.323	52.1432	57.458						popm5_1.004 for analysis.tif	350.593	#REF!												2698.51	1452.45	35.812	2075.48
popm15_1.012 to analyse.tif	180.845	16.177	14.233	15.1743	15.205					popm5_1.004 for analysis.tif	2018.57	64.121	40.082	50.6964	52.1015						popm5_1.004 for analysis.tif	3824.65	#REF!												4813.19	1484.5	0.287	3148.85
popm15_1.012 to analyse.tif	8150.08	167.49	61.956	101.868	114.723					popm5_1.004 for analysis.tif	1774.21	62.415	36.193	47.5289	49.304						popm5_1.004 for analysis.tif	2889.74	#REF!												233.507	1434.16	94.148	833.834
popm15_1.012 to analyse.tif	2471.55	72.726	43.271	56.097	57.9985					popm5_1.004 for analysis.tif	2305.41	67.241	43.654	54.1789	55.4475						popm5_1.004 for analysis.tif	1338.63	#REF!												3759.28	1472.34	146.171	2615.81
popm15_1.012 to analyse.tif	3665.12	93.271	50.032	68.3124	71.6515					popm5_1.004 for analysis.tif	860.546	39.903	27.459	33.1011	33.681						popm5_1.004 for analysis.tif	5747.6	#REF!												3973.74	1475.57	171.075	2724.65
popm15_1.012 to analyse.tif	180.845	19.59	11.754	15.1743	15.672					popm5_1.004 for analysis.tif	733.058	33.074	28.221	30.5509	30.6475						popm5_1.004 for analysis.tif	371.841	#REF!												115.154	1472.46	153.594	793.808
popm15_1.012 to analyse.tif	180.845	19.59	11.754	15.1743	15.672					popm5_1.004 for analysis.tif	860.546	38.585	28.397	33.1011	33.491						popm5_1.004 for analysis.tif	679.938	#REF!												1453.48	1518.61	79.689	1486.04
popm15_1.012 to analyse.tif	180.845	19.59	11.754	15.1743	15.672					popm5_1.004 for analysis.tif	7574.93	132.628	72.72	98.2075	102.674						popm5_1.004 for analysis.tif	860.546	#REF!												1863.93	1516.05	166.104	1689.99
popm15_1.012 to analyse.tif	192.901	15.672	15.672	15.6719	15.672					popm5_1.004 for analysis.tif	14353.1	166.855	109.526	135.185	138.19						popm5_1.004 for analysis.tif	5142.03	#REF!												3891.93	1762.62	29.39	2827.28
popm15_1.012 to analyse.tif	1482.93	49.716	37.978	43.4526	43.847					popm5_1.004 for analysis.tif	223.105	21.842	13.006	16.8543	17.424						popm5_1.004 for analysis.tif	499.329	#REF!												4150.25	1516.06	163.183	2833.15
popm15_1.012 to analyse.tif	9633	163.366	75.077	110.748	119.222					popm5_1.004 for analysis.tif	10549.7	170.497	78.783	115.898	124.64						popm5_1.004 for analysis.tif	3219.08	#REF!												2937.07	1586.59	136.727	2261.83
popm15_1.012 to analyse.tif	9874.13	164.484	76.434	112.126	120.459					popm5_1.004 for analysis.tif	690.562	31.943	27.526	29.6522	29.7345						popm5_1.004 for analysis.tif	1593.61	#REF!												441.214	1609.07	158.937	1025.14
popm15_1.012 to analyse.tif	25921.1	316.177	104.384	181.669	210.281					popm5_1.004 for analysis.tif	3463.43	76.196	57.874	66.4062	67.035						popm5_1.004 for analysis.tif	4589.58	#REF!												4396.76	1556.69	150.207	2976.73
popm15_1.012 to analyse.tif	3737.46	84.605	56.246	68.9832	70.4255					popm5_1.004 for analysis.tif	3739.66	86.23	55.218	69.0035	70.724						popm5_1.004 for analysis.tif	95.616	#REF!												2549.83	1590.79	177.794	2070.31
popm15_1.012 to analyse.tif	301.408	26.075	14.718	19.5899	20.3965					popm5_1.004 for analysis.tif	127.488	14.712	11.034	12.7406	12.873						popm5_1.004 for analysis.tif	594.946	#REF!												2054.42	1608.54	171.859	1831.48
popm15_1.012 to analyse.tif	1712	82.291	26.489	46.6882	54.39					popm5_1.004 for analysis.tif	6544.4	100.383	83.008	91.2831	91.6955						popm5_1.004 for analysis.tif	1126.15	#REF!												2276.93	1603.41	172.82	1940.17
popm15_1.012 to analyse.tif	530.478	26.575	25.416	25.989	25.9955					popm5_1.004 for analysis.tif	1434.24	48.219	37.872	42.7333	43.0455						popm5_1.004 for analysis.tif	95.616	#REF!												4318.06	1653.09	24.414	2985.57
popm15_1.012 to analyse.tif	7703.99	152.474	64.332	99.0406	108.403					popm5_1.004 for analysis.tif	1561.73	64.238	30.955	44.5922	47.5965						popm5_1.004 for analysis.tif	5248.27	#REF!												3525.17	1604.64	113.457	2564.9
popm15_1.012 to analyse.tif	482.253	29.222	21.012	24.7795	25.117					popm5_1.004 for analysis.tif	276.225	20.897	16.83	18.7537	18.8635						popm5_1.004 for analysis.tif	499.329	#REF!												4815.15	1668.7	151.259	3241.92
popm15_1.012 to analyse.tif	434.028	25.806	21.414	23.5079	23.61					popm5_1.004 for analysis.tif	1019.91	39.414	32.947	36.0359	36.1805						popm5_1.004 for analysis.tif	127.488	#REF!												1904.64	1659.2	15.13	1781.92
popm15_1.012 to analyse.tif	2435.38	71.114	43.604	55.685	57.359					popm5_1.004 for analysis.tif	1147.39	43.65	33.468	38.2219	38.559						popm5_1.004 for analysis.tif	1041.15	#REF!												2643.62	1667.2	7.297	2155.41
popm15_1.012 to analyse.tif	4412.62	92.609	60.667	74.9555	76.638					popm5_1.004 for analysis.tif	966.787	39.013	31.553	35.0849	35.283						popm5_1.004 for analysis.tif	754.306	#REF!												1179.62	1726.51	132.744	1453.07
popm15_1.012 to analyse.tif	180.845	19.59	11.754	15.1743	15.672					popm5_1.004 for analysis.tif	1359.88	49.188	35.201	41.6107	42.1945						popm5_1.004 for analysis.tif	95.616	#REF!												2853.95	1660.17	148	2257.06
popm15_1.012 to analyse.tif	5799.09	170.617	43.276	85.9281	106.947					popm5_1.004 for analysis.tif	6193.81	117.147	67.319	88.8043	92.233						popm5_1.004 for analysis.tif	95.616	#REF!												2287.15	1697.67	17.029	1992.41
popm15_1.012 to analyse.tif	446.084	24.973	22.743	23.8322	23.858					popm5_1.004 for analysis.tif	13991.8	176.5	100.935	133.473	138.718						popm5_1.004 for analysis.tif	127.488	#REF!												2815.33	1720.24	27.538	2267.79
popm15_1.012 to analyse.tif	1567.32	74.129	26.92	44.6719	50.5245					popm5_1.004 for analysis.tif	3165.96	75.784	53.191	63.4904	64.4875						popm5_1.004 for analysis.tif	1073.03	#REF!												2409.46	1806.81	18.707	2108.13
popm15_1.012 to analyse.tif	3460.17	78.591	56.058	66.3749	67.3245					popm5_1.004 for analysis.tif	807.426	39.151	26.258	32.0632	32.7045						popm5_1.004 for analysis.tif	2857.86	#REF!												2587.61	1754.78	139.651	2171.2
popm15_1.012 to analyse.tif	108.507	11.754	11.754	11.754	11.754					popm5_1.004 for analysis.tif	3049.1	81.892	47.407	62.3076	64.6495						popm5_1.004 for analysis.tif	1699.85	#REF!												3435.36	1763.1	33.423	2599.23
popm15_1.012 to analyse.tif	1904.9	65.843	36.836	49.2483	51.3395					popm5_1.004 for analysis.tif	2932.23	108.336	34.462	61.1019	71.399						popm5_1.004 for analysis.tif	2018.57	#REF!												439.577	1746.35	40.304	1092.96
popm15_1.012 to analyse.tif	4509.07	107.397	53.457	75.7702	80.427					popm5_1.004 for analysis.tif	2007.94	62.058	41.197	50.5628	51.6275						popm5_1.004 for analysis.tif	1094.28	#REF!												1701.29	1719.31	167.393	1710.3
popm15_1.012 to analyse.tif	783.661	40.046	24.916	31.5878	32.481					popm5_1.004 for analysis.tif	169.984	14.712	14.712	14.7116	14.712						popm5_1.004 for analysis.tif	201.857	#REF!												1988.96	1726.71	137.227	1857.84
popm15_1.012 to analyse.tif	843.943	41.072	26.162	32.7802	33.617					popm5_1.004 for analysis.tif	95.616	11.034	11.034	11.0337	11.034						popm5_1.004 for analysis.tif	807.426	#REF!												3121.7	1728.44	136.313	2425.07
popm15_1.012 to analyse.tif	289.352	20.051	18.374	19.1941	19.2125					popm5_1.004 for analysis.tif	159.36	18.389	11.034	14.2444	14.7115						popm5_1.004 for analysis.tif	159.36	#REF!												803.001	1781.42	152.486	1292.21
popm15_1.012 to analyse.tif	117091	477.839	311.998	386.115	394.918					popm5_1.004 for analysis.tif	3527.18	91.09	49.302	67.0145	70.196						popm5_1.004 for analysis.tif	95.616	#REF!												1421.72	1783.87	161.958	1602.8
popm15_1.012 to analyse.tif	1579.38	62.026	32.421	44.8434	47.2235					popm5_1.004 for analysis.tif	297.473	25.745	14.712	19.4616	20.2285						popm5_1.004 for analysis.tif	95.616	#REF!												1747.22	1916.08	3.97	1831.65
popm15_1.012 to analyse.tif	3182.87	84.702	47.845	63.6597	66.2735					popm5_1.004 for analysis.tif	849.922	34.556	31.316	32.8961	32.936						popm5_1.004 for analysis.tif	881.794	#REF!												4468.2	1770.96	179.184	3119.58
popm15_1.012 to analyse.tif	1712	64.127	33.991	46.6882	49.059					popm5_1.004 for analysis.tif	127.488	14.712	11.034	12.7406	12.873						popm5_1.004 for analysis.tif	903.043	#REF!												2047.74	1823.17	19.292	1935.46
popm15_1.012 to analyse.tif	5172.16	137.074	48.043	81.1505	92.5585					popm5_1.004 for analysis.tif	2061.06	69.15	37.95	51.2272	53.55						popm5_1.004 for analysis.tif	254.977	#REF!												4088.61	2058.75	54.13	3073.68
popm15_1.012 to analyse.tif	180.845	16.177	14.233	15.1743	15.205					popm5_1.004 for analysis.tif	2326.66	83.471	35.49	54.428	59.4805						popm5_1.004 for analysis.tif	1625.48	#REF!												3177.57	1826.79	101.636	2502.18
popm15_1.012 to analyse.tif	1036.84	41.484	31.823	36.3339	36.6535					popm5_1.004 for analysis.tif	1221.76	44.592	34.885	39.4411	39.7385						popm5_1.004 for analysis.tif	3304.07	#REF!												230.558	1943.21	26.291	1086.89
popm15_1.012 to analyse.tif	108.507	11.754	11.754	11.754	11.754					popm5_1.004 for analysis.tif	11888.3	167.25	90.503	123.031	128.876						popm5_1.004 for analysis.tif	1211.14	#REF!												4552.62	1917.94	43.252	3235.28
popm15_1.012 to analyse.tif	687.211	34.088	25.668	29.5801	29.878					popm5_1.004 for analysis.tif	15192.4	264.112	73.24	139.081	168.676						popm5_1.004 for analysis.tif	308.097	#REF!												2280.37	1960.07	154.966	2120.22
popm15_1.012 to analyse.tif	2869.41	72.763	50.21	60.4437	61.4865					popm5_1.004 for analysis.tif	7691.8	122.528	79.928	98.9622	101.228						popm5_1.004 for analysis.tif	95.616	#REF!												3181.54	1944.89	9.835	2563.21
popm15_1.012 to analyse.tif	23172.3	219.684	134.301	171.767	176.993					popm5_1.004 for analysis.tif	339.969	22.101	19.585	20.8053	20.843						popm5_1.004 for analysis.tif	4918.93	#REF!												830.325	1990.16	13.338	1410.24
popm15_1.012 to analyse.tif	13913	174.309	101.627	133.096	137.968					popm5_1.004 for analysis.tif	8414.23	125.774	85.179	103.505	105.477						popm5_1.004 for analysis.tif	276.225	#REF!												2933.29	2032.2	20.337	2482.75
popm15_1.012 to analyse.tif	2592.11	73.737	44.759	57.4489	59.248					popm5_1.004 for analysis.tif	1752.96	72.92	30.608	47.2435	51.764						popm5_1.004 for analysis.tif	563.074	#REF!												4481.44	1989.49	109.968	3235.47
popm15_1.012 to analyse.tif	494.309	31.414	20.035	25.0873	25.7245					popm5_1.004 for analysis.tif	15989.2	167.167	121.782	142.682	144.475						popm5_1.004 for analysis.tif	5970.7	#REF!												2180.17	2042.22	11.585	2111.19
popm15_1.012 to analyse.tif	506.366	27.254	23.656	25.3915	25.455					popm5_1.004 for analysis.tif	1136.77	57.939	24.981	38.0445	41.46						popm5_1.004 for analysis.tif	127.488	#REF!												4752.52	2043.5	171.356	3398.01
popm15_1.012 to analyse.tif	108.507	11.754	11.754	11.754	11.754					popm5_1.004 for analysis.tif	467.457	28.233	21.081	24.3964	24.657						popm5_1.004 for analysis.tif	1338.63	#REF!												2048.6	2051.84	30.222	2050.22
popm15_1.012 to analyse.tif	5111.88	113.68	57.254	80.6762	85.467					popm5_1.004 for analysis.tif	5078.29	122.997	52.57	80.4107	87.7835						popm5_1.004 for analysis.tif	5057.04	#REF!												552.928	2044.32	90.892	1298.62
popm15_1.012 to analyse.tif	4135.32	85.716	61.427	72.5621	73.5715					popm5_1.004 for analysis.tif	3718.41	78.099	60.621	68.8072	69.36						popm5_1.004 for analysis.tif	1476.74	#REF!												1277.82	2158.61	132.066	1718.21
popm15_1.012 to analyse.tif	2447.43	86.726	35.931	55.8227	61.3285					popm5_1.004 for analysis.tif	1264.26	54.833	29.356	40.1212	42.0945						popm5_1.004 for analysis.tif	711.81	#REF!												2568.95	2041.44	35.358	2305.2
popm15_1.012 to analyse.tif	3110.53	87.118	45.461	62.9322	66.2895					popm5_1.004 for analysis.tif	318.721	21.281	19.069	20.1447	20.175						popm5_1.004 for analysis.tif	701.186	#REF!												361.292	2064.09	60.491	1212.69
popm15_1.012 to analyse.tif	265.239	20.855	16.193	18.377	18.524					popm5_1.004 for analysis.tif	4377.1	107.754	51.72	74.6532	79.737						popm5_1.004 for analysis.tif	403.713	#REF!												1922.58	2048.56	145.067	1985.57
popm15_1.012 to analyse.tif	361.69	29.164	15.791	21.4597	22.4775					popm5_1.004 for analysis.tif	159.36	15.186	13.361	14.2444	14.2735						popm5_1.004 for analysis.tif	3994.64	#REF!												625.746	2085.46	128.935	1355.6
popm15_1.012 to analyse.tif	313.465	27.253	14.645	19.9779	20.949					popm5_1.004 for analysis.tif	722.434	32.742	28.093	30.3287	30.4175						popm5_1.004 for analysis.tif	1030.53	#REF!												1010.14	2209.14	125.299	1609.64
popm15_1.012 to analyse.tif	313.465	26.77	14.909	19.9779	20.8395					popm5_1.004 for analysis.tif	2921.61	103.663	35.885	60.9911	69.774						popm5_1.004 for analysis.tif	14066.2	#REF!												2470.86	2147.4	153.558	2309.13
popm15_1.012 to analyse.tif	5787.04	115.527	63.78	85.8387	89.6535					popm5_1.004 for analysis.tif	2560.39	82.504	39.513	57.0964	61.0085						popm5_1.004 for analysis.tif	584.322	#REF!												4374.8	2303.66	125.173	3339.23
popm15_1.012 to analyse.tif	5268.61	119.321	56.22	81.9037	87.7705					popm5_1.004 for analysis.tif	499.329	27.327	23.265	25.2144	25.296						popm5_1.004 for analysis.tif	1317.38	#REF!												793.873	2153.97	153.919	1473.92
popm15_1.012 to analyse.tif	928.337	43.113	27.416	34.3802	35.2645					popm5_1.004 for analysis.tif	541.826	29.445	23.429	26.2655	26.437						popm5_1.004 for analysis.tif	2071.69	#REF!												3114.38	2182.89	158.641	2648.64
popm15_1.012 to analyse.tif	217.014	18.572	14.878	16.6226	16.725					popm5_1.004 for analysis.tif	3176.59	86.227	46.906	63.5968	66.5665						popm5_1.004 for analysis.tif	127.488	#REF!												3339.78	2133.53	158.061	2736.66
popm15_1.012 to analyse.tif	409.915	29.448	17.724	22.8456	23.586					popm5_1.004 for analysis.tif	1030.53	41.815	31.379	36.2231	36.597						popm5_1.004 for analysis.tif	1434.24	#REF!												1536.51	2186.02	164.983	1861.26
popm15_1.012 to analyse.tif	1314.14	56.051	29.852	40.905	42.9515					popm5_1.004 for analysis.tif	159.36	18.389	11.034	14.2444	14.7115						popm5_1.004 for analysis.tif	1221.76	#REF!												4870.03	2227.98	163.434	3549.01
popm15_1.012 to analyse.tif	12502.4	186.324	85.435	126.169	135.88					popm5_1.004 for analysis.tif	552.45	31.147	22.583	26.5217	26.865						popm5_1.004 for analysis.tif	350.593	#REF!												878.018	2196.64	98.093	1537.33
popm15_1.012 to analyse.tif	349.633	30.618	14.54	21.099	22.579					popm5_1.004 for analysis.tif	786.178	33.153	30.193	31.6385	31.673						popm5_1.004 for analysis.tif	414.337	#REF!												335.581	2178.51	141.874	1257.04
popm15_1.012 to analyse.tif	144.676	15.672	11.754	13.5723	13.713					popm5_1.004 for analysis.tif	329.345	20.819	20.142	20.4777	20.4805						popm5_1.004 for analysis.tif	9317.27	#REF!												1944.32	2197.44	172.036	2070.88
popm15_1.012 to analyse.tif	144.676	15.672	11.754	13.5723	13.713					popm5_1.004 for analysis.tif	15107.4	152.648	126.011	138.691	139.329						popm5_1.004 for analysis.tif	988.035	#REF!												2333.6	2164.93	167.378	2249.26
popm15_1.012 to analyse.tif	180.845	19.59	11.754	15.1743	15.672					popm5_1.004 for analysis.tif	2177.93	60.793	45.614	52.6595	53.2035						popm5_1.004 for analysis.tif	297.473	#REF!												1841.64	2194.16	111.469	2017.9
popm15_1.012 to analyse.tif	180.845	19.59	11.754	15.1743	15.672					popm5_1.004 for analysis.tif	5726.35	121.623	59.948	85.3875	90.7855						popm5_1.004 for analysis.tif	233.729	#REF!												2209.72	2201.81	105.247	2205.76
popm15_1.012 to analyse.tif	217.014	23.508	11.754	16.6226	17.631					popm5_1.004 for analysis.tif	2496.65	75.683	42.002	56.3811	58.8425						popm5_1.004 for analysis.tif	1370.5	#REF!												440.692	2241.76	176.03	1341.23
popm15_1.012 to analyse.tif	1326.2	52.822	31.967	41.0922	42.3945					popm5_1.004 for analysis.tif	1965.45	55.829	44.824	50.0249	50.3265						popm5_1.004 for analysis.tif	1041.15	#REF!												2684.75	2225.24	143.914	2454.99
popm15_1.012 to analyse.tif	1362.37	52.814	32.844	41.6488	42.829					popm5_1.004 for analysis.tif	8414.23	138.7	77.241	103.505	107.97						popm5_1.004 for analysis.tif	371.841	#REF!												3712.93	2250.6	3.195	2981.77
popm15_1.012 to analyse.tif	1555.27	59.363	33.358	44.4998	46.3605					popm5_1.004 for analysis.tif	3654.67	80.908	57.513	68.2149	69.2105						popm5_1.004 for analysis.tif	3304.07	#REF!												2084.04	2246.8	150.923	2165.42
popm15_1.012 to analyse.tif	3038.19	86.554	44.693	62.1961	65.6235					popm5_1.004 for analysis.tif	3899.02	124.413	39.902	70.4584	82.1575						popm5_1.004 for analysis.tif	1806.09	#REF!												3883.82	2257.28	94.568	3070.55
popm15_1.012 to analyse.tif	108.507	11.754	11.754	11.754	11.754					popm5_1.004 for analysis.tif	701.186	31.411	28.423	29.8794	29.917						popm5_1.004 for analysis.tif	1901.7	#REF!												1455.98	2295.46	15.613	1875.72
popm15_1.012 to analyse.tif	2109.86	65.97	40.721	51.8301	53.3455					popm5_1.004 for analysis.tif	488.705	28.388	21.919	24.9447	25.1535						popm5_1.004 for analysis.tif	9221.66	#REF!												3107.82	2315.67	2.733	2711.75
popm15_1.012 to analyse.tif	602.816	36.724	20.9	27.7043	28.812					popm5_1.004 for analysis.tif	5736.98	110.421	66.152	85.4667	88.2865						popm5_1.004 for analysis.tif	1200.52	#REF!												3581.01	2298.28	160.045	2939.65
popm15_1.012 to analyse.tif	409.915	28.897	18.061	22.8456	23.479					popm5_1.004 for analysis.tif	435.585	35.884	15.455	23.55	25.6695						popm5_1.004 for analysis.tif	2018.57	#REF!												1736.43	2529.03	159.048	2132.73
popm15_1.012 to analyse.tif	4460.84	81.971	69.289	75.3639	75.63					popm5_1.004 for analysis.tif	7054.36	122.763	73.164	94.7728	97.9635						popm5_1.004 for analysis.tif	2273.54	#REF!												747.867	2325.52	177.267	1536.69
popm15_1.012 to analyse.tif	2037.52	64.431	40.264	50.9338	52.3475					popm5_1.004 for analysis.tif	339.969	21.161	20.456	20.8053	20.8085						popm5_1.004 for analysis.tif	127.488	#REF!												2372.09	2412.52	130.438	2392.31
popm15_1.012 to analyse.tif	9042.25	140.36	82.024	107.298	111.192					popm5_1.004 for analysis.tif	1933.57	55.867	44.067	49.6176	49.967						popm5_1.004 for analysis.tif	393.089	#REF!												1152.15	2362.87	114.704	1757.51
popm15_1.012 to analyse.tif	1374.42	52.318	33.449	41.8326	42.8835					popm5_1.004 for analysis.tif	191.233	18.21	13.371	15.604	15.7905						popm5_1.004 for analysis.tif	4855.18	#REF!												3446.42	2372.34	0.907	2909.38
popm15_1.012 to analyse.tif	421.971	29.674	18.106	23.1791	23.89					popm5_1.004 for analysis.tif	2783.5	67.354	52.618	59.532	59.986						popm5_1.004 for analysis.tif	276.225	#REF!												2858.68	2463.79	88.568	2661.23
popm15_1.012 to analyse.tif	108.507	11.754	11.754	11.754	11.754					popm5_1.004 for analysis.tif	2422.28	80.873	38.135	55.5351	59.504						popm5_1.004 for analysis.tif	1604.23	#REF!												3739.73	2418.92	152.436	3079.32
popm15_1.012 to analyse.tif	1060.96	47.932	28.183	36.754	38.0575					popm5_1.004 for analysis.tif	233.729	18.104	16.438	17.2509	17.271						popm5_1.004 for analysis.tif	1784.84	#REF!												2180.86	2451.03	24.935	2315.94
popm15_1.012 to analyse.tif	289.352	31.344	11.754	19.1941	21.549					popm5_1.004 for analysis.tif	5046.41	107.148	59.966	80.158	83.557						popm5_1.004 for analysis.tif	1051.78	#REF!												2672.3	2442.01	162.169	2557.16
popm15_1.012 to analyse.tif	192.901	15.672	15.672	15.6719	15.672					popm5_1.004 for analysis.tif	393.089	25.502	19.626	22.3718	22.564						popm5_1.004 for analysis.tif	956.163	#REF!												3696.47	2479.59	126.21	3088.03
popm15_1.012 to analyse.tif	108.507	11.754	11.754	11.754	11.754					popm5_1.004 for analysis.tif	977.411	51.277	24.27	35.2772	37.7735						popm5_1.004 for analysis.tif	2900.36	#REF!												481.34	2583.06	48.814	1532.2
popm15_1.012 to analyse.tif	1253.86	47.178	33.839	39.9558	40.5085					popm5_1.004 for analysis.tif	12886.9	173.027	94.83	128.094	133.928						popm5_1.004 for analysis.tif	350.593	#REF!												3380.83	2549.4	69.608	2965.12
popm15_1.012 to analyse.tif	421.971	30.241	17.766	23.1791	24.0035					popm5_1.004 for analysis.tif	5715.73	117.303	62.04	85.3082	89.6715						popm5_1.004 for analysis.tif	2783.5	#REF!												4101.63	2506.18	120.345	3303.9
popm15_1.012 to analyse.tif	614.873	36.3	21.567	27.98	28.9335					popm5_1.004 for analysis.tif	265.601	20.918	16.166	18.3895	18.542						popm5_1.004 for analysis.tif	361.217	#REF!												2985.11	2529.98	1.946	2757.54
popm15_1.012 to analyse.tif	2387.15	59.241	51.306	55.1309	55.2735					popm5_1.004 for analysis.tif	10496.5	138.91	96.211	115.605	117.56						popm5_1.004 for analysis.tif	148.736	#REF!												159.929	2543.03	83.824	1351.48
popm15_1.012 to analyse.tif	7209.68	126.535	72.547	95.8106	99.541					popm5_1.004 for analysis.tif	531.202	32.176	21.02	26.0067	26.598						popm5_1.004 for analysis.tif	223.105	#REF!												1343.26	2559.99	83.862	1951.62
popm15_1.012 to analyse.tif	5160.11	99.167	66.252	81.0559	82.7095					popm5_1.004 for analysis.tif	339.969	21.898	19.767	20.8053	20.8325						popm5_1.004 for analysis.tif	1359.88	#REF!												3806.79	2551.72	10.356	3179.25
popm15_1.012 to analyse.tif	2628.28	71.947	46.512	57.8483	59.2295					popm5_1.004 for analysis.tif	8562.97	119.528	91.214	104.416	105.371						popm5_1.004 for analysis.tif	371.841	#REF!												920.46	2553.56	12.492	1737.01
popm15_1.012 to analyse.tif	1663.77	53.867	39.327	46.0259	46.597					popm5_1.004 for analysis.tif	552.45	27.696	25.397	26.5217	26.5465						popm5_1.004 for analysis.tif	924.291	#REF!												2509.41	2620.26	27.401	2564.83
popm15_1.012 to analyse.tif	2230.42	61.662	46.055	53.2904	53.8585					popm5_1.004 for analysis.tif	276.225	20.897	16.83	18.7537	18.8635						popm5_1.004 for analysis.tif	2061.06	#REF!												4027.61	2562.33	45.001	3294.97
popm15_1.012 to analyse.tif	5883.49	111.987	66.893	86.5511	89.44					popm5_1.004 for analysis.tif	10698.4	147.265	92.497	116.712	119.881						popm5_1.004 for analysis.tif	1328	#REF!												1217.34	2595.38	80.325	1906.36
popm15_1.012 to analyse.tif	180.845	16.177	14.233	15.1743	15.205					popm5_1.004 for analysis.tif	5014.54	111.234	57.399	79.9044	84.3165						popm5_1.004 for analysis.tif	254.977	#REF!												3573.73	2630.61	10.25	3102.17
popm15_1.012 to analyse.tif	3158.76	75.875	53.006	63.4181	64.4405					popm5_1.004 for analysis.tif	414.337	26.014	20.28	22.9685	23.147						popm5_1.004 for analysis.tif	276.225	#REF!												3141.91	2695.01	51.978	2918.46
popm15_1.012 to analyse.tif	3870.08	83.056	59.328	70.1965	71.192					popm5_1.004 for analysis.tif	467.457	28.8	20.666	24.3964	24.733						popm5_1.004 for analysis.tif	881.794	#REF!												4387.85	2652.29	163.714	3520.07
popm15_1.012 to analyse.tif	6498.36	126.032	65.65	90.9614	95.841					popm5_1.004 for analysis.tif	2284.17	90.786	32.035	53.9286	61.4105						popm5_1.004 for analysis.tif	233.729	#REF!												1119.2	2649.15	129.192	1884.17
popm15_1.012 to analyse.tif	5714.7	125.336	58.053	85.3006	91.6945					popm5_1.004 for analysis.tif	95.616	11.034	11.034	11.0337	11.034						popm5_1.004 for analysis.tif	1636.1	#REF!												2822.11	2769.38	165.361	2795.74
popm15_1.012 to analyse.tif	144.676	15.672	11.754	13.5723	13.713					popm5_1.004 for analysis.tif	839.298	36.274	29.46	32.6899	32.867						popm5_1.004 for analysis.tif	7925.53	#REF!												4200.22	2635.93	164.146	3418.07
popm15_1.012 to analyse.tif	253.183	23.017	14.006	17.9545	18.5115					popm5_1.004 for analysis.tif	2177.93	62.031	44.704	52.6595	53.3675						popm5_1.004 for analysis.tif	467.457	#REF!												3398.87	2671.21	0.259	3035.04
popm15_1.012 to analyse.tif	289.352	26.239	14.041	19.1941	20.14					popm5_1.004 for analysis.tif	435.585	25.502	21.748	23.55	23.625						popm5_1.004 for analysis.tif	95.616	#REF!												1323.7	2691.47	120.267	2007.59
popm15_1.012 to analyse.tif	1929.01	62.495	39.301	49.559	50.898					popm5_1.004 for analysis.tif	95.616	11.034	11.034	11.0337	11.034						popm5_1.004 for analysis.tif	339.969	#REF!												2200.3	2726.94	178.748	2463.62
popm15_1.012 to analyse.tif	2941.74	68.652	54.559	61.2009	61.6055					popm5_1.004 for analysis.tif	679.938	33.62	25.751	29.4232	29.6855						popm5_1.004 for analysis.tif	467.457	#REF!												4171.96	2738.02	1.055	3454.99
popm15_1.012 to analyse.tif	940.394	40.659	29.449	34.6027	35.054					popm5_1.004 for analysis.tif	467.457	25.995	22.896	24.3964	24.4455						popm5_1.004 for analysis.tif	1997.32	#REF!												4767.76	2744.26	1.993	3756.01
popm15_1.012 to analyse.tif	928.337	42.155	28.039	34.3802	35.097					popm5_1.004 for analysis.tif	1062.4	48.225	28.049	36.779	38.137						popm5_1.004 for analysis.tif	1200.52	#REF!												963.336	2716.6	141.449	1839.97
popm15_1.012 to analyse.tif	1808.45	64.68	35.6	47.9853	50.14					popm5_1.004 for analysis.tif	1827.33	54.077	43.025	48.2352	48.551						popm5_1.004 for analysis.tif	1699.85	#REF!												4926.89	2738.62	172.809	3832.75
popm15_1.012 to analyse.tif	7378.47	133.042	70.613	96.9256	101.828					popm5_1.004 for analysis.tif	552.45	28.18	24.961	26.5217	26.5705						popm5_1.004 for analysis.tif	605.57	#REF!												4324.74	2763.83	15.435	3544.29
popm15_1.012 to analyse.tif	1555.27	53.705	36.872	44.4998	45.2885					popm5_1.004 for analysis.tif	488.705	26.789	23.227	24.9447	25.008						popm5_1.004 for analysis.tif	6969.36	#REF!												1068.11	2832.12	15.54	1950.12
popm15_1.012 to analyse.tif	325.521	26.883	15.417	20.3585	21.15					popm5_1.004 for analysis.tif	127.488	14.712	11.034	12.7406	12.873						popm5_1.004 for analysis.tif	2029.19	#REF!												3991.51	2817.73	14.652	3404.62
popm15_1.012 to analyse.tif	144.676	15.672	11.754	13.5723	13.713					popm5_1.004 for analysis.tif	903.043	42.181	27.259	33.9086	34.72						popm5_1.004 for analysis.tif	2294.79	#REF!												4554.87	2844.49	11.574	3699.68
popm15_1.012 to analyse.tif	1193.58	49.262	30.849	38.9835	40.0555					popm5_1.004 for analysis.tif	3654.67	112.116	41.504	68.2149	76.81						popm5_1.004 for analysis.tif	2114.18	#REF!												2153.09	2798.2	177.154	2475.64
popm15_1.012 to analyse.tif	675.154	37.568	22.882	29.3195	30.225					popm5_1.004 for analysis.tif	22533.6	329.985	86.945	169.383	208.465						popm5_1.004 for analysis.tif	2454.15	#REF!												739.384	2790.33	2.736	1764.86
popm15_1.012 to analyse.tif	494.309	33.917	18.556	25.0873	26.2365					popm5_1.004 for analysis.tif	95.616	11.034	11.034	11.0337	11.034						popm5_1.004 for analysis.tif	2401.03	#REF!												830.795	2803.16	8.7	1816.98
popm15_1.012 to analyse.tif	144.676	15.672	11.754	13.5723	13.713					popm5_1.004 for analysis.tif	4982.67	104.636	60.631	79.6501	82.6335						popm5_1.004 for analysis.tif	8148.63	#REF!												1838.59	2832.6	167.675	2335.59
popm15_1.012 to analyse.tif	313.465	26.77	14.909	19.9779	20.8395					popm5_1.004 for analysis.tif	5227.02	91.044	73.099	81.5798	82.0715						popm5_1.004 for analysis.tif	456.833	#REF!												3245.8	2820.83	148.068	3033.32
popm15_1.012 to analyse.tif	1892.84	61.011	39.502	49.0922	50.2565					popm5_1.004 for analysis.tif	1402.37	49.369	36.167	42.2559	42.768						popm5_1.004 for analysis.tif	2379.78	#REF!												2581.05	2845.27	98.724	2713.16
popm15_1.012 to analyse.tif	2724.73	75.75	45.799	58.9002	60.7745					popm5_1.004 for analysis.tif	201.857	18.09	14.208	16.0316	16.149						popm5_1.004 for analysis.tif	254.977	#REF!												686.251	2851.57	18.553	1768.91
popm15_1.012 to analyse.tif	3809.8	81.027	59.866	69.6476	70.4465					popm5_1.004 for analysis.tif	637.442	33.678	24.1	28.4889	28.889						popm5_1.004 for analysis.tif	95.616	#REF!												118.124	2864.23	171.958	1491.18
popm15_1.012 to analyse.tif	11308.8	180.017	79.986	119.995	130.001					popm5_1.004 for analysis.tif	265.601	20.018	16.894	18.3895	18.456						popm5_1.004 for analysis.tif	2284.17	#REF!												3059.79	3055.13	80.968	3057.46
popm15_1.012 to analyse.tif	144.676	15.672	11.754	13.5723	13.713					popm5_1.004 for analysis.tif	265.601	20.705	16.333	18.3895	18.519						popm5_1.004 for analysis.tif	2549.77	#REF!												1447.99	2865.57	6.743	2156.78
popm15_1.012 to analyse.tif	4400.56	81.892	68.419	74.853	75.1555					popm5_1.004 for analysis.tif	8499.22	192.19	56.307	104.027	124.249						popm5_1.004 for analysis.tif	4270.86	#REF!												3898.36	2892.4	0.484	3395.38
popm15_1.012 to analyse.tif	1205.63	42.808	35.859	39.1799	39.3335					popm5_1.004 for analysis.tif	903.043	35.09	32.767	33.9086	33.9285						popm5_1.004 for analysis.tif	223.105	#REF!												1934.79	2929.53	143.751	2432.16
popm15_1.012 to analyse.tif	180.845	19.59	11.754	15.1743	15.672					popm5_1.004 for analysis.tif	127.488	14.712	11.034	12.7406	12.873						popm5_1.004 for analysis.tif	1466.12	#REF!												1053.07	2962.69	35.778	2007.88
popm15_1.012 to analyse.tif	409.915	34.134	15.29	22.8456	24.712					popm5_1.004 for analysis.tif	3017.22	97.657	39.338	61.9811	68.4975						popm5_1.004 for analysis.tif	169.984	#REF!												2283.7	2899.72	112.346	2591.71
popm15_1.012 to analyse.tif	253.183	22.336	14.432	17.9545	18.384					popm5_1.004 for analysis.tif	9136.67	159.085	73.125	107.857	116.105						popm5_1.004 for analysis.tif	616.194	#REF!												1197.42	3039.18	69.878	2118.3
popm15_1.012 to analyse.tif	518.422	34.328	19.228	25.6919	26.778					popm5_1.004 for analysis.tif	9540.38	129.757	93.615	110.214	111.686						popm5_1.004 for analysis.tif	2666.63	#REF!												4071.36	2936.45	177.873	3503.9
popm15_1.012 to analyse.tif	470.197	32.678	18.32	24.4678	25.499					popm5_1.004 for analysis.tif	2177.93	55.528	49.939	52.6595	52.7335						popm5_1.004 for analysis.tif	849.922	#REF!												2088.78	2936.5	1.12	2512.64
popm15_1.012 to analyse.tif	217.014	19.473	14.19	16.6226	16.8315					popm5_1.004 for analysis.tif	9338.52	180.941	65.713	109.042	123.327						popm5_1.004 for analysis.tif	478.081	#REF!												4784.7	2964.69	132.701	3874.7
popm15_1.012 to analyse.tif	19350.4	250.959	98.174	156.964	174.567					popm5_1.004 for analysis.tif	754.306	34.232	28.056	30.9905	31.144						popm5_1.004 for analysis.tif	10050.3	#REF!												786.073	2952.46	3.642	1869.27
popm15_1.012 to analyse.tif	1591.43	51.482	39.359	45.0142	45.4205					popm5_1.004 for analysis.tif	1073.03	40.319	33.885	36.9624	37.102						popm5_1.004 for analysis.tif	1827.33	#REF!												4649.72	2987.27	16.747	3818.49
popm15_1.012 to analyse.tif	253.183	27.426	11.754	17.9545	19.59					popm5_1.004 for analysis.tif	201.857	18.09	14.208	16.0316	16.149						popm5_1.004 for analysis.tif	1636.1	#REF!												4392.05	2928.73	178.454	3660.39
popm15_1.012 to analyse.tif	458.14	30.348	19.221	24.1521	24.7845					popm5_1.004 for analysis.tif	382.465	23.829	20.436	22.0674	22.1325						popm5_1.004 for analysis.tif	520.577	#REF!												2845.6	3047.19	56.988	2946.4
popm15_1.012 to analyse.tif	4183.55	107.25	49.666	72.984	78.458					popm5_1.004 for analysis.tif	3389.07	112.102	38.493	65.6894	75.2975						popm5_1.004 for analysis.tif	95.616	#REF!												3931.17	2988.05	172.333	3459.61
popm15_1.012 to analyse.tif	3327.55	79.683	53.171	65.0905	66.427					popm5_1.004 for analysis.tif	7192.47	120.383	76.072	95.6961	98.2275						popm5_1.004 for analysis.tif	1136.77	#REF!												4169.79	2982.99	135	3576.39
popm15_1.012 to analyse.tif	217.014	19.473	14.19	16.6226	16.8315					popm5_1.004 for analysis.tif	403.713	24.405	21.062	22.6721	22.7335						popm5_1.004 for analysis.tif	924.291	#REF!												467.822	3036.77	177.377	1752.29
popm15_1.012 to analyse.tif	1579.38	54.624	36.814	44.8434	45.719					popm5_1.004 for analysis.tif	584.322	27.976	26.594	27.276	27.285						popm5_1.004 for analysis.tif	2624.14	#REF!												1592.44	3124.69	135.513	2358.57
popm15_1.012 to analyse.tif	1193.58	53.992	28.147	38.9835	41.0695					popm5_1.004 for analysis.tif	5683.86	167.156	43.294	85.0701	105.225						popm5_1.004 for analysis.tif	2602.89	#REF!												1701.98	3050.13	38.285	2376.05
popm15_1.012 to analyse.tif	180.845	19.59	11.754	15.1743	15.672					popm5_1.004 for analysis.tif	7288.09	147.394	62.957	96.3301	105.175						popm5_1.004 for analysis.tif	4929.55	#REF!												4877.48	3069.34	140.819	3973.41
popm15_1.012 to analyse.tif	1350.31	52.854	32.529	41.4641	42.6915					popm5_1.004 for analysis.tif	318.721	28.682	14.148	20.1447	21.415						popm5_1.004 for analysis.tif	1444.87	#REF!												4628.99	3203.61	27.582	3916.3
popm15_1.012 to analyse.tif	2580.05	71.068	46.223	57.3152	58.6455					popm5_1.004 for analysis.tif	41285	380.401	138.185	229.272	259.293						popm5_1.004 for analysis.tif	1933.57	#REF!												3321.4	3094.61	3.023	3208
popm15_1.012 to analyse.tif	470.197	28.412	21.071	24.4678	24.7415					popm5_1.004 for analysis.tif	14884.3	166.098	114.097	137.664	140.097						popm5_1.004 for analysis.tif	881.794	#REF!												3416.71	3105.02	98.401	3260.86
popm15_1.012 to analyse.tif	675.154	40.529	21.21	29.3195	30.8695					popm5_1.004 for analysis.tif	3686.54	73.605	63.771	68.5117	68.688						popm5_1.004 for analysis.tif	95.616	#REF!												2285.33	3092.01	124.213	2688.67
popm15_1.012 to analyse.tif	83068.1	363.867	290.671	325.216	327.269					popm5_1.004 for analysis.tif	1349.25	50.707	33.88	41.4478	42.2935						popm5_1.004 for analysis.tif	9774.11	#REF!												2046.21	3091.9	155.82	2569.06
popm15_1.012 to analyse.tif	180.845	16.177	14.233	15.1743	15.205					popm5_1.004 for analysis.tif	4589.58	121.421	48.127	76.4437	84.774						popm5_1.004 for analysis.tif	244.353	#REF!												823.373	3189.24	153.379	2006.31
popm15_1.012 to analyse.tif	542.535	36.36	18.998	26.2826	27.679					popm5_1.004 for analysis.tif	2262.92	69.667	41.357	53.6772	55.512						popm5_1.004 for analysis.tif	95.616	#REF!												1973.74	3211.07	158.435	2592.4
popm15_1.012 to analyse.tif	144.676	15.672	11.754	13.5723	13.713					popm5_1.004 for analysis.tif	1349.25	53.92	31.86	41.4478	42.89						popm5_1.004 for analysis.tif	2199.17	#REF!												1061.43	3166.45	158.41	2113.94
popm15_1.012 to analyse.tif	325.521	26.883	15.417	20.3585	21.15					popm5_1.004 for analysis.tif	4440.85	100.433	56.299	75.1948	78.366						popm5_1.004 for analysis.tif	4302.73	#REF!												4374.06	3159.64	18.981	3766.85
popm15_1.012 to analyse.tif	180.845	19.59	11.754	15.1743	15.672					popm5_1.004 for analysis.tif	1529.86	50.076	38.898	44.1348	44.487						popm5_1.004 for analysis.tif	5492.62	#REF!												2745.65	3183.36	12.718	2964.5
popm15_1.012 to analyse.tif	494.309	29.291	21.487	25.0873	25.389					popm5_1.004 for analysis.tif	393.089	24.918	20.086	22.3718	22.502						popm5_1.004 for analysis.tif	4653.32	#REF!												1449.44	3213.91	18.666	2331.68
popm15_1.012 to analyse.tif	1965.18	59.878	41.787	50.0215	50.8325					popm5_1.004 for analysis.tif	95.616	11.034	11.034	11.0337	11.034						popm5_1.004 for analysis.tif	127.488	#REF!												3637.5	3256.99	7.957	3447.25
popm15_1.012 to analyse.tif	3050.25	70.635	54.983	62.3194	62.809					popm5_1.004 for analysis.tif	403.713	24.622	20.877	22.6721	22.7495						popm5_1.004 for analysis.tif	1434.24	#REF!												1258.2	3246.68	19.15	2252.44
popm15_1.012 to analyse.tif	2061.63	62.925	41.716	51.2343	52.3205					popm5_1.004 for analysis.tif	1073.03	42.276	32.316	36.9624	37.296						popm5_1.004 for analysis.tif	1455.49	#REF!												3078.46	3394.71	59.974	3236.59
popm15_1.012 to analyse.tif	2013.41	62.399	41.083	50.6315	51.741					popm5_1.004 for analysis.tif	3920.27	78.019	63.977	70.6501	70.998						popm5_1.004 for analysis.tif	95.616	#REF!												400.421	3309.93	76.311	1855.17
popm15_1.012 to analyse.tif	180.845	19.59	11.754	15.1743	15.672					popm5_1.004 for analysis.tif	435.585	27.075	20.484	23.55	23.7795						popm5_1.004 for analysis.tif	350.593	#REF!												4133.28	3231.73	134.05	3682.5
popm15_1.012 to analyse.tif	253.183	27.426	11.754	17.9545	19.59					popm5_1.004 for analysis.tif	3325.32	97.158	43.578	65.0687	70.368						popm5_1.004 for analysis.tif	95.616	#REF!												4236.97	3228.94	67.298	3732.95
popm15_1.012 to analyse.tif	446.084	29.972	18.95	23.8322	24.461					popm5_1.004 for analysis.tif	17115.3	234.521	92.921	147.621	163.721						popm5_1.004 for analysis.tif	2900.36	#REF!												2290	3306.89	12.386	2798.45
popm15_1.012 to analyse.tif	6209.01	106.959	73.912	88.9132	90.4355					popm5_1.004 for analysis.tif	998.659	38.101	33.373	35.6586	35.737						popm5_1.004 for analysis.tif	1136.77	#REF!												737.922	3299.23	122.437	2018.57
popm15_1.012 to analyse.tif	144.676	15.672	11.754	13.5723	13.713					popm5_1.004 for analysis.tif	722.434	48.261	19.06	30.3287	33.6605						popm5_1.004 for analysis.tif	2496.65	#REF!												1862.6	3373.78	176.262	2618.19
popm15_1.012 to analyse.tif	217.014	23.508	11.754	16.6226	17.631					popm5_1.004 for analysis.tif	2836.62	80.57	44.827	60.0974	62.6985						popm5_1.004 for analysis.tif	223.105	#REF!												948.8	3440.12	92.359	2194.46
popm15_1.012 to analyse.tif	349.633	23.253	19.144	21.099	21.1985					popm5_1.004 for analysis.tif	509.953	27.097	23.962	25.4812	25.5295						popm5_1.004 for analysis.tif	265.601	#REF!												1162.61	3296.56	132.558	2229.58
popm15_1.012 to analyse.tif	325.521	26.883	15.417	20.3585	21.15					popm5_1.004 for analysis.tif	3187.21	79.796	50.856	63.7031	65.326						popm5_1.004 for analysis.tif	520.577	#REF!												4247.05	3466.43	120.395	3856.74
popm15_1.012 to analyse.tif	253.183	27.426	11.754	17.9545	19.59					popm5_1.004 for analysis.tif	733.058	33.088	28.208	30.5509	30.648						popm5_1.004 for analysis.tif	276.225	#REF!												2711.78	3308.82	172.873	3010.3
popm15_1.012 to analyse.tif	3327.55	79.912	53.018	65.0905	66.465					popm5_1.004 for analysis.tif	669.314	30.25	28.172	29.1924	29.211						popm5_1.004 for analysis.tif	3654.67	#REF!												679.757	3340.27	96.756	2010.01
popm15_1.012 to analyse.tif	1133.3	54.522	26.466	37.9863	40.494					popm5_1.004 for analysis.tif	3845.9	104.838	46.708	69.9768	75.773						popm5_1.004 for analysis.tif	658.69	#REF!												3481.56	3355.37	107.628	3418.46
popm15_1.012 to analyse.tif	108.507	11.754	11.754	11.754	11.754					popm5_1.004 for analysis.tif	10868.4	148.884	92.945	117.635	120.914						popm5_1.004 for analysis.tif	849.922	#REF!												4008.95	3363.19	123.065	3686.07
popm15_1.012 to analyse.tif	2013.41	57.598	44.508	50.6315	51.053					popm5_1.004 for analysis.tif	6565.65	150.662	55.486	91.4311	103.074						popm5_1.004 for analysis.tif	2794.12	#REF!												4811.08	3394.86	2.526	4102.97
popm15_1.012 to analyse.tif	699.267	40.251	22.12	29.8385	31.1855					popm5_1.004 for analysis.tif	3112.84	104.42	37.956	62.9555	71.188						popm5_1.004 for analysis.tif	552.45	#REF!												2387.95	3405	169.533	2896.48
popm15_1.012 to analyse.tif	217.014	19.473	14.19	16.6226	16.8315					popm5_1.004 for analysis.tif	4791.44	103.374	59.015	78.1067	81.1945						popm5_1.004 for analysis.tif	711.81	#REF!												1147.39	3406.8	3.552	2277.1
popm15_1.012 to analyse.tif	855.999	66.023	16.508	33.0135	41.2655					popm5_1.004 for analysis.tif	7819.29	113.021	88.088	99.7789	100.554						popm5_1.004 for analysis.tif	594.946	#REF!												3986.25	3436.26	2.27	3711.25
popm15_1.012 to analyse.tif	180.845	19.59	11.754	15.1743	15.672					popm5_1.004 for analysis.tif	818.05	36.944	28.193	32.2734	32.5685						popm5_1.004 for analysis.tif	127.488	#REF!												3705.22	3472.13	11.298	3588.67
popm15_1.012 to analyse.tif	626.929	30.294	26.35	28.253	28.322					popm5_1.004 for analysis.tif	913.667	42.585	27.318	34.1074	34.9515						popm5_1.004 for analysis.tif	2825.99	#REF!												2384.21	3530.74	178.485	2957.48
popm15_1.012 to analyse.tif	1844.62	72.876	32.228	48.4628	52.552					popm5_1.004 for analysis.tif	2326.66	80.238	36.92	54.428	58.579						popm5_1.004 for analysis.tif	276.225	#REF!												3410.51	3558.71	24.072	3484.61
popm15_1.012 to analyse.tif	855.999	43.265	25.191	33.0135	34.228					popm5_1.004 for analysis.tif	3176.59	84.085	48.101	63.5968	66.093						popm5_1.004 for analysis.tif	4823.31	#REF!												617.786	3513.92	21.782	2065.85
popm15_1.012 to analyse.tif	566.647	37.708	19.133	26.8603	28.4205					popm5_1.004 for analysis.tif	361.217	21.487	21.404	21.4457	21.4455						popm5_1.004 for analysis.tif	403.713	#REF!												540.145	3512.43	0.208	2026.29
popm15_1.012 to analyse.tif	180.845	19.59	11.754	15.1743	15.672					popm5_1.004 for analysis.tif	3729.03	80.157	59.233	68.9054	69.695						popm5_1.004 for analysis.tif	223.105	#REF!												2656.87	3529.52	179.285	3093.19
popm15_1.012 to analyse.tif	458.14	30.834	18.918	24.1521	24.876					popm5_1.004 for analysis.tif	2124.81	60.066	45.041	52.0134	52.5535						popm5_1.004 for analysis.tif	5343.89	#REF!												4461.24	3553.36	112.811	4007.3
popm15_1.012 to analyse.tif	1832.56	63.508	36.74	48.3042	50.124					popm5_1.004 for analysis.tif	5418.26	100.155	68.88	83.0587	84.5175						popm5_1.004 for analysis.tif	127.488	#REF!												1091.82	3587	93.019	2339.41
popm15_1.012 to analyse.tif	4280	91.028	59.866	73.8205	75.447					popm5_1.004 for analysis.tif	371.841	23.231	20.38	21.7587	21.8055						popm5_1.004 for analysis.tif	95.616	#REF!												1804.35	3631.39	10.832	2717.87
popm15_1.012 to analyse.tif	241.127	23.288	13.183	17.5218	18.2355					popm5_1.004 for analysis.tif	446.209	25.263	22.488	23.8355	23.8755						popm5_1.004 for analysis.tif	2496.65	#REF!												4043.91	3563.11	30.273	3803.51
popm15_1.012 to analyse.tif	1290.03	54.398	30.195	40.528	42.2965					popm5_1.004 for analysis.tif	786.178	33.931	29.501	31.6385	31.716						popm5_1.004 for analysis.tif	148.736	#REF!												823.499	3680.64	157.915	2252.07
popm15_1.012 to analyse.tif	3978.59	111.47	45.445	71.1737	78.4575					popm5_1.004 for analysis.tif	5906.96	100.992	74.471	86.7236	87.7315						popm5_1.004 for analysis.tif	95.616	#REF!												2234.62	3626.42	166.243	2930.52
popm15_1.012 to analyse.tif	663.098	44.837	18.83	29.0566	31.8335					popm5_1.004 for analysis.tif	10581.5	142.96	94.242	116.073	118.601						popm5_1.004 for analysis.tif	4493.97	#REF!												3484.35	3769.62	54.343	3626.99
popm15_1.012 to analyse.tif	2917.63	81.257	45.717	60.9495	63.487					popm5_1.004 for analysis.tif	977.411	37.332	33.335	35.2772	35.3335						popm5_1.004 for analysis.tif	722.434	#REF!												4500.19	3649.57	171.038	4074.88
popm15_1.012 to analyse.tif	602.816	32.844	23.369	27.7043	28.1065					popm5_1.004 for analysis.tif	1476.74	65.768	28.589	43.3618	47.1785						popm5_1.004 for analysis.tif	903.043	#REF!												4698.62	3646.41	72.152	4172.51
popm15_1.012 to analyse.tif	2121.91	64.52	41.874	51.9779	53.197					popm5_1.004 for analysis.tif	658.69	32.089	26.136	28.9598	29.1125						popm5_1.004 for analysis.tif	95.616	#REF!												2153.66	3644.41	29.776	2899.04
popm15_1.012 to analyse.tif	19266	294.216	83.375	156.621	188.796					popm5_1.004 for analysis.tif	127.488	14.712	11.034	12.7406	12.873						popm5_1.004 for analysis.tif	95.616	#REF!												441.554	3659.97	55.961	2050.76
popm15_1.012 to analyse.tif	578.704	32.665	22.557	27.1446	27.611					popm5_1.004 for analysis.tif	563.074	30.954	23.161	26.7755	27.0575						popm5_1.004 for analysis.tif	265.601	#REF!												1475.29	3682.08	86.623	2578.68
popm15_1.012 to analyse.tif	6715.37	111.285	76.832	92.4678	94.0585					popm5_1.004 for analysis.tif	361.217	23.356	19.692	21.4457	21.524						popm5_1.004 for analysis.tif	3134.09	#REF!												3217.09	3643.2	138.24	3430.15
popm15_1.012 to analyse.tif	144.676	15.672	11.754	13.5723	13.713					popm5_1.004 for analysis.tif	541.826	29.196	23.629	26.2655	26.4125						popm5_1.004 for analysis.tif	95.616	#REF!												2038.3	3678.07	174.436	2858.18
popm15_1.012 to analyse.tif	699.267	36.245	24.564	29.8385	30.4045					popm5_1.004 for analysis.tif	6002.58	111.741	68.397	87.4227	90.069						popm5_1.004 for analysis.tif	95.616	#REF!												2955.18	3685.49	168.12	3320.34
popm15_1.012 to analyse.tif	1543.21	57.765	34.015	44.3269	45.89					popm5_1.004 for analysis.tif	658.69	32.547	25.768	28.9598	29.1575						popm5_1.004 for analysis.tif	3017.22	#REF!												4039.68	3728.25	12.42	3883.97
popm15_1.012 to analyse.tif	2519.77	85.747	37.416	56.6416	61.5815					popm5_1.004 for analysis.tif	11261.5	153.728	93.272	119.744	123.5						popm5_1.004 for analysis.tif	8435.48	#REF!												3791.16	3811.71	157.253	3801.44
popm15_1.012 to analyse.tif	289.352	31.344	11.754	19.1941	21.549					popm5_1.004 for analysis.tif	191.233	22.067	11.034	15.604	16.5505						popm5_1.004 for analysis.tif	6650.64	#REF!												1839.22	3872.96	167.118	2856.09
popm15_1.012 to analyse.tif	289.352	24.46	15.062	19.1941	19.761					popm5_1.004 for analysis.tif	6703.76	134.725	63.355	92.3878	99.04						popm5_1.004 for analysis.tif	2762.25	#REF!												425.961	3777.02	178.864	2101.49
popm15_1.012 to analyse.tif	988.619	48.378	26.019	35.4789	37.1985					popm5_1.004 for analysis.tif	573.698	28.013	26.076	27.0269	27.0445						popm5_1.004 for analysis.tif	148.736	#REF!												661.177	3750	0	2205.59
popm15_1.012 to analyse.tif	2760.9	69.229	50.777	59.2899	60.003					popm5_1.004 for analysis.tif	15553.6	197.355	100.344	140.725	148.849						popm5_1.004 for analysis.tif	127.488	#REF!												3164.54	3875.39	45.353	3519.96
popm15_1.012 to analyse.tif	180.845	19.59	11.754	15.1743	15.672					popm5_1.004 for analysis.tif	1965.45	65.076	38.455	50.0249	51.7655						popm5_1.004 for analysis.tif	1678.6	#REF!												4459.95	3788.84	20.713	4124.4
popm15_1.012 to analyse.tif	916.281	41.665	28.001	34.1562	34.833					popm5_1.004 for analysis.tif	3049.1	71.958	53.951	62.3076	62.9545						popm5_1.004 for analysis.tif	7139.35	#REF!												2334.93	3788.16	18.3	3061.55
popm15_1.012 to analyse.tif	4002.7	84.106	60.595	71.3891	72.3505					popm5_1.004 for analysis.tif	1104.9	43.086	32.651	37.5074	37.8685						popm5_1.004 for analysis.tif	1497.99	#REF!												2791.73	3812.47	151.715	3302.1
popm15_1.012 to analyse.tif	2146.03	61.703	44.283	52.2724	52.993					popm5_1.004 for analysis.tif	339.969	22.997	18.822	20.8053	20.9095						popm5_1.004 for analysis.tif	3293.45	#REF!												517.624	3812.3	153.107	2164.96
popm15_1.012 to analyse.tif	5280.67	96.462	69.701	81.9973	83.0815					popm5_1.004 for analysis.tif	10528.4	157.441	85.144	115.781	121.293						popm5_1.004 for analysis.tif	1657.35	#REF!												1257.42	3877.35	164.874	2567.38
popm15_1.012 to analyse.tif	4689.91	84.987	70.262	77.2747	77.6245					popm5_1.004 for analysis.tif	2666.63	69.288	49.002	58.2689	59.145						popm5_1.004 for analysis.tif	3038.47	#REF!												2918.44	3904.24	14.508	3411.34
popm15_1.012 to analyse.tif	506.366	36.785	17.527	25.3915	27.156					popm5_1.004 for analysis.tif	616.194	29.632	26.477	28.0101	28.0545						popm5_1.004 for analysis.tif	2815.37	#REF!												782.739	3903.94	53.536	2343.34
popm15_1.012 to analyse.tif	2194.25	84.62	33.016	52.8565	58.818					popm5_1.004 for analysis.tif	2114.18	70.142	38.377	51.8832	54.2595						popm5_1.004 for analysis.tif	924.291	#REF!												2369.15	3858.65	146.561	3113.9
popm15_1.012 to analyse.tif	2411.26	67.234	45.663	55.4087	56.4485					popm5_1.004 for analysis.tif	95.616	11.034	11.034	11.0337	11.034						popm5_1.004 for analysis.tif	1221.76	#REF!												4302.38	3854.38	159.751	4078.38
popm15_1.012 to analyse.tif	217.014	23.508	11.754	16.6226	17.631					popm5_1.004 for analysis.tif	127.488	14.712	11.034	12.7406	12.873						popm5_1.004 for analysis.tif	95.616	#REF!												258.288	4083.35	50.766	2170.82
popm15_1.012 to analyse.tif	217.014	23.508	11.754	16.6226	17.631					popm5_1.004 for analysis.tif	233.729	21.018	14.159	17.2509	17.5885						popm5_1.004 for analysis.tif	382.465	#REF!												4655.81	4005.2	175.357	4330.51
popm15_1.012 to analyse.tif	421.971	30.61	17.552	23.1791	24.081					popm5_1.004 for analysis.tif	1009.28	44.494	28.881	35.8477	36.6875						popm5_1.004 for analysis.tif	233.729	#REF!												2416.7	3928.32	167.007	3172.51
popm15_1.012 to analyse.tif	2254.53	66.553	43.132	53.5776	54.8425					popm5_1.004 for analysis.tif	148.736	15.805	11.982	13.7614	13.8935						popm5_1.004 for analysis.tif	2092.93	#REF!												3794.5	4017.2	40.572	3905.85
popm15_1.012 to analyse.tif	3363.72	77.114	55.539	65.4432	66.3265					popm5_1.004 for analysis.tif	531.202	30.741	22.001	26.0067	26.371						popm5_1.004 for analysis.tif	2475.4	#REF!												4883.61	3997.13	45.575	4440.37
popm15_1.012 to analyse.tif	4195.6	95.129	56.155	73.0891	75.642					popm5_1.004 for analysis.tif	435.585	23.931	23.175	23.55	23.553						popm5_1.004 for analysis.tif	754.306	#REF!												1554.36	3975.93	11.898	2765.14
popm15_1.012 to analyse.tif	1458.82	55.041	33.746	43.0978	44.3935					popm5_1.004 for analysis.tif	286.849	21.687	16.841	19.1109	19.264						popm5_1.004 for analysis.tif	2454.15	#REF!												3342.89	4059.41	4.785	3701.15
popm15_1.012 to analyse.tif	1036.84	47.162	27.992	36.3339	37.577					popm5_1.004 for analysis.tif	2517.89	73.846	43.413	56.6205	58.6295						popm5_1.004 for analysis.tif	1572.36	#REF!												2034.25	4099.54	33.183	3066.9
popm15_1.012 to analyse.tif	1772.28	50.045	45.09	47.503	47.5675					popm5_1.004 for analysis.tif	2326.66	73.689	40.201	54.428	56.945						popm5_1.004 for analysis.tif	6650.64	#REF!												4004.13	4121.86	143.736	4063
popm15_1.012 to analyse.tif	253.183	19.52	16.514	17.9545	18.017					popm5_1.004 for analysis.tif	424.961	27.587	19.614	23.2611	23.6005						popm5_1.004 for analysis.tif	1944.2	#REF!												692.527	4002.25	179.123	2347.39
popm15_1.012 to analyse.tif	6522.47	119.231	69.652	91.13	94.4415					popm5_1.004 for analysis.tif	871.17	37.999	29.19	33.3048	33.5945						popm5_1.004 for analysis.tif	456.833	#REF!												1187.41	4018.14	167.761	2602.78
popm15_1.012 to analyse.tif	325.521	26.883	15.417	20.3585	21.15					popm5_1.004 for analysis.tif	5099.53	92.922	69.875	80.5787	81.3985						popm5_1.004 for analysis.tif	1529.86	#REF!												1692.82	4083.07	30.154	2887.95
popm15_1.012 to analyse.tif	289.352	31.344	11.754	19.1941	21.549					popm5_1.004 for analysis.tif	2199.17	69.214	40.455	52.9158	54.8345						popm5_1.004 for analysis.tif	11250.8	#REF!												1510.3	4029.74	141.204	2770.02
popm15_1.012 to analyse.tif	2447.43	72.342	43.075	55.8227	57.7085					popm5_1.004 for analysis.tif	690.562	49.38	17.806	29.6522	33.593						popm5_1.004 for analysis.tif	6193.81	#REF!												2670.71	4077.2	139.66	3373.95
popm15_1.012 to analyse.tif	747.492	36.403	26.144	30.8502	31.2735					popm5_1.004 for analysis.tif	233.729	21.42	13.893	17.2509	17.6565						popm5_1.004 for analysis.tif	4727.69	#REF!												2502.44	4090.35	125.816	3296.39
popm15_1.012 to analyse.tif	313.465	22.547	17.701	19.9779	20.124					popm5_1.004 for analysis.tif	8881.69	159.901	70.722	106.342	115.311						popm5_1.004 for analysis.tif	2220.42	#REF!												4299.23	4118.76	10.598	4208.99
popm15_1.012 to analyse.tif	518.422	31.962	20.652	25.6919	26.307					popm5_1.004 for analysis.tif	4472.72	86.802	65.607	75.4642	76.2045						popm5_1.004 for analysis.tif	10305.3	#REF!												1108.79	4134.96	138.217	2621.88
popm15_1.012 to analyse.tif	3062.31	105.285	37.033	62.4424	71.159					popm5_1.004 for analysis.tif	966.787	41.024	30.006	35.0849	35.515						popm5_1.004 for analysis.tif	2135.43	#REF!												4592.79	4167.45	2.151	4380.12
popm15_1.012 to analyse.tif	9403.93	146.623	81.661	109.423	114.142					popm5_1.004 for analysis.tif	127.488	14.712	11.034	12.7406	12.873						popm5_1.004 for analysis.tif	478.081	#REF!												2233.09	4216.72	43.188	3224.9
popm15_1.012 to analyse.tif	1736.11	65.232	33.886	47.0158	49.559					popm5_1.004 for analysis.tif	159.36	15.186	13.361	14.2444	14.2735						popm5_1.004 for analysis.tif	7649.3	#REF!												1539.85	4186.21	16.506	2863.03
popm15_1.012 to analyse.tif	1446.76	55.504	33.188	42.9194	44.346					popm5_1.004 for analysis.tif	26889.4	285.169	120.058	185.032	202.613						popm5_1.004 for analysis.tif	1944.2	#REF!												4251.39	4261.09	144.357	4256.24
popm15_1.012 to analyse.tif	1241.8	52.659	30.025	39.7632	41.342					popm5_1.004 for analysis.tif	1306.76	47.799	34.808	40.7899	41.3035						popm5_1.004 for analysis.tif	393.089	#REF!												1764.36	4433.8	53.799	3099.08
popm15_1.012 to analyse.tif	494.309	33.714	18.668	25.0873	26.191					popm5_1.004 for analysis.tif	4642.7	92.568	63.859	76.8848	78.2135						popm5_1.004 for analysis.tif	2592.26	#REF!												3472.58	4220.15	1.035	3846.36
popm15_1.012 to analyse.tif	4352.33	130.22	42.555	74.4417	86.3875					popm5_1.004 for analysis.tif	3123.47	78.908	50.399	63.0628	64.6535						popm5_1.004 for analysis.tif	1455.49	#REF!												916.608	4204.67	120.788	2560.64
popm15_1.012 to analyse.tif	952.45	40.795	29.727	34.8238	35.261					popm5_1.004 for analysis.tif	1891.08	51.126	47.095	49.0693	49.1105						popm5_1.004 for analysis.tif	3229.7	#REF!												2877.85	4210.07	0	3543.96
popm15_1.012 to analyse.tif	409.915	27.062	19.286	22.8456	23.174					popm5_1.004 for analysis.tif	998.659	36.909	34.451	35.6586	35.68						popm5_1.004 for analysis.tif	233.729	#REF!												3382.5	4287.21	121.86	3834.86
popm15_1.012 to analyse.tif	5883.49	105.77	70.824	86.5511	88.297					popm5_1.004 for analysis.tif	9614.75	204.898	59.746	110.643	132.322						popm5_1.004 for analysis.tif	127.488	#REF!												2653.88	4333.18	149.009	3493.53
popm15_1.012 to analyse.tif	855.999	43.752	24.911	33.0135	34.3315					popm5_1.004 for analysis.tif	382.465	25.199	19.325	22.0674	22.262						popm5_1.004 for analysis.tif	3686.54	#REF!												4799.69	4244.12	177.894	4521.91
popm15_1.012 to analyse.tif	735.436	43.381	21.585	30.6004	32.483					popm5_1.004 for analysis.tif	95.616	11.034	11.034	11.0337	11.034						popm5_1.004 for analysis.tif	201.857	#REF!												442.332	4288.85	167.304	2365.59
popm15_1.012 to analyse.tif	3170.81	75.611	53.395	63.539	64.503					popm5_1.004 for analysis.tif	2358.53	62.754	47.853	54.7995	55.3035						popm5_1.004 for analysis.tif	520.577	#REF!												2403.56	4355.95	168.29	3379.76
popm15_1.012 to analyse.tif	1904.9	62.036	39.097	49.2483	50.5665					popm5_1.004 for analysis.tif	2454.15	68.134	45.862	55.8992	56.998						popm5_1.004 for analysis.tif	2018.57	#REF!												4649.49	4341.15	67.353	4495.32
popm15_1.012 to analyse.tif	4075.04	103.568	50.097	72.0313	76.8325					popm5_1.004 for analysis.tif	10007.8	139.774	91.164	112.882	115.469						popm5_1.004 for analysis.tif	2687.88	#REF!												4842.09	4363.58	21.087	4602.84
popm15_1.012 to analyse.tif	108.507	11.754	11.754	11.754	11.754					popm5_1.004 for analysis.tif	1742.34	55.361	40.072	47.1001	47.7165						popm5_1.004 for analysis.tif	5099.53	#REF!												2863.71	4350.65	104.073	3607.18
popm15_1.012 to analyse.tif	325.521	26.883	15.417	20.3585	21.15					popm5_1.004 for analysis.tif	1763.59	66.073	33.985	47.3864	50.029						popm5_1.004 for analysis.tif	1073.03	#REF!												116.935	4317.23	6.679	2217.08
popm15_1.012 to analyse.tif	409.915	25.971	20.096	22.8456	23.0335					popm5_1.004 for analysis.tif	467.457	27.914	21.322	24.3964	24.618						popm5_1.004 for analysis.tif	127.488	#REF!												213.431	4338.34	135.971	2275.88
popm15_1.012 to analyse.tif	1374.42	55.274	31.66	41.8326	43.467					popm5_1.004 for analysis.tif	223.105	21.842	13.006	16.8543	17.424						popm5_1.004 for analysis.tif	2305.41	#REF!												3125.22	4588.97	50.645	3857.1
popm15_1.012 to analyse.tif	3556.62	78.536	57.66	67.2936	68.098					popm5_1.004 for analysis.tif	382.465	24.166	20.151	22.0674	22.1585						popm5_1.004 for analysis.tif	1062.4	#REF!												3719.18	4337.91	5.359	4028.54
popm15_1.012 to analyse.tif	289.352	23.508	15.672	19.1941	19.59					popm5_1.004 for analysis.tif	1274.88	43.771	37.084	40.2894	40.4275						popm5_1.004 for analysis.tif	1476.74	#REF!												673.681	4418.83	159.155	2546.26
popm15_1.012 to analyse.tif	289.352	26.239	14.041	19.1941	20.14					popm5_1.004 for analysis.tif	573.698	28.175	25.926	27.0269	27.0505						popm5_1.004 for analysis.tif	1051.78	#REF!												2250.89	4425.2	153.659	3338.04
popm15_1.012 to analyse.tif	289.352	31.344	11.754	19.1941	21.549					popm5_1.004 for analysis.tif	786.178	40.231	24.881	31.6385	32.556						popm5_1.004 for analysis.tif	1009.28	#REF!												4124.67	4659.07	68.196	4391.87
popm15_1.012 to analyse.tif	976.562	41.542	29.931	35.2619	35.7365					popm5_1.004 for analysis.tif	913.667	42.615	27.298	34.1074	34.9565						popm5_1.004 for analysis.tif	382.465	#REF!												2710.74	4506.25	3.948	3608.5
popm15_1.012 to analyse.tif	2278.65	68.795	42.172	53.8634	55.4835					popm5_1.004 for analysis.tif	95.616	11.034	11.034	11.0337	11.034						popm5_1.004 for analysis.tif	1232.39	#REF!												1245.77	4447.16	134.999	2846.47
popm15_1.012 to analyse.tif	1699.94	54.402	39.786	46.5235	47.094					popm5_1.004 for analysis.tif	191.233	17.434	13.966	15.604	15.7						popm5_1.004 for analysis.tif	9455.39	#REF!												628.092	4471.72	149.528	2549.91
popm15_1.012 to analyse.tif	11742.9	170.784	87.546	122.276	129.165					popm5_1.004 for analysis.tif	1625.48	48.467	42.702	45.4931	45.5845						popm5_1.004 for analysis.tif	2741	#REF!												1287.01	4499.1	144.688	2893.06
popm15_1.012 to analyse.tif	397.859	29.071	17.425	22.5071	23.248					popm5_1.004 for analysis.tif	2624.14	81.358	41.067	57.8027	61.2125						popm5_1.004 for analysis.tif	701.186	#REF!												2197.82	4505.56	148.011	3351.69
popm15_1.012 to analyse.tif	144.676	15.672	11.754	13.5723	13.713					popm5_1.004 for analysis.tif	127.488	14.712	11.034	12.7406	12.873						popm5_1.004 for analysis.tif	3261.58	#REF!												3874.22	4517.47	140.269	4195.85
popm15_1.012 to analyse.tif	651.042	36.797	22.527	28.7912	29.662					popm5_1.004 for analysis.tif	28281.2	239.177	150.553	189.76	194.865						popm5_1.004 for analysis.tif	339.969	#REF!												1359.75	4522.07	153.068	2940.91
popm15_1.012 to analyse.tif	6209.01	126.553	62.468	88.9132	94.5105					popm5_1.004 for analysis.tif	19686.3	211.408	118.564	158.321	164.986						popm5_1.004 for analysis.tif	127.488	#REF!												534.034	4690.41	117.73	2612.22
popm15_1.012 to analyse.tif	4050.93	86.751	59.455	71.8178	73.103					popm5_1.004 for analysis.tif	701.186	37.564	23.767	29.8794	30.6655						popm5_1.004 for analysis.tif	1349.25	#REF!												2714.79	4633.94	11.654	3674.36
popm15_1.012 to analyse.tif	819.83	39.194	26.633	32.3085	32.9135					popm5_1.004 for analysis.tif	95.616	11.034	11.034	11.0337	11.034						popm5_1.004 for analysis.tif	988.035	#REF!												1370.08	4616.53	133.099	2993.3
popm15_1.012 to analyse.tif	1494.98	54.371	35.009	43.6288	44.69					popm5_1.004 for analysis.tif	2039.81	78.362	33.143	50.9625	55.7525						popm5_1.004 for analysis.tif	435.585	#REF!												2368.06	4600.69	135	3484.38
popm15_1.012 to analyse.tif	4062.98	87.687	58.995	71.9246	73.341					popm5_1.004 for analysis.tif	95.616	11.034	11.034	11.0337	11.034						popm5_1.004 for analysis.tif	95.616	#REF!												3837.31	4665.83	160.151	4251.57
popm15_1.012 to analyse.tif	1036.84	44.627	29.582	36.3339	37.1045					popm5_1.004 for analysis.tif	16435.4	179.065	116.864	144.659	147.964						popm5_1.004 for analysis.tif	254.977	#REF!												1685.14	4728.04	10.797	3206.59
popm15_1.012 to analyse.tif	313.465	26.238	15.211	19.9779	20.7245					popm5_1.004 for analysis.tif	775.554	36.762	26.861	31.424	31.8115						popm5_1.004 for analysis.tif	1774.21	#REF!												1940.71	4686.64	127.492	3313.68
popm15_1.012 to analyse.tif	4207.66	109.733	48.822	73.194	79.2775					popm5_1.004 for analysis.tif	1519.24	49.856	38.799	43.9813	44.3275						popm5_1.004 for analysis.tif	5035.79	#REF!												2191.78	4665.79	176.975	3428.78
popm15_1.012 to analyse.tif	8113.91	135.859	76.042	101.641	105.951					popm5_1.004 for analysis.tif	584.322	32.368	22.985	27.276	27.6765						popm5_1.004 for analysis.tif	849.922	#REF!												265.381	4731.76	79.685	2498.57
popm15_1.012 to analyse.tif	7028.84	109.854	81.466	94.6013	95.66					popm5_1.004 for analysis.tif	159.36	15.186	13.361	14.2444	14.2735						popm5_1.004 for analysis.tif	3505.93	#REF!												172.409	4744.57	99.172	2458.49
popm15_1.012 to analyse.tif	1048.9	41.528	32.159	36.5445	36.8435					popm5_1.004 for analysis.tif	244.353	21.622	14.389	17.6386	18.0055						popm5_1.004 for analysis.tif	1922.95	#REF!												1022.1	4755.7	157.294	2888.9
popm15_1.012 to analyse.tif	494.309	29.88	21.064	25.0873	25.472					popm5_1.004 for analysis.tif	339.969	29.423	14.712	20.8053	22.0675						popm5_1.004 for analysis.tif	701.186	#REF!												2900.69	4767.49	124.596	3834.09
popm15_1.012 to analyse.tif	301.408	26.545	14.457	19.5899	20.501					popm5_1.004 for analysis.tif	95.616	11.034	11.034	11.0337	11.034						popm5_1.004 for analysis.tif	5120.78	#REF!												1130.21	4706.6	0	2918.4
popm15_1.012 to analyse.tif	3110.53	105.521	37.533	62.9322	71.527					popm5_1.004 for analysis.tif	233.729	19.577	15.201	17.2509	17.389						popm5_1.004 for analysis.tif	509.953	#REF!												4325.02	4857.93	62.06	4591.47
popm15_1.012 to analyse.tif	2507.72	62.901	50.761	56.506	56.831					popm5_1.004 for analysis.tif	1041.15	40.367	32.84	36.4094	36.6035						popm5_1.004 for analysis.tif	14469.9	#REF!												765.888	4728.43	30.257	2747.16
popm15_1.012 to analyse.tif	1687.89	57.101	37.636	46.3582	47.3685					popm5_1.004 for analysis.tif	3941.51	80.567	62.29	70.8414	71.4285						popm5_1.004 for analysis.tif	4377.1	#REF!												3449.76	4776.91	42.862	4113.34
popm15_1.012 to analyse.tif	1591.43	52.013	38.957	45.0142	45.485					popm5_1.004 for analysis.tif	127.488	14.712	11.034	12.7406	12.873						popm5_1.004 for analysis.tif	95.616	#REF!												2381.42	4821	4.418	3601.21
popm15_1.012 to analyse.tif	3122.59	84.483	47.06	63.054	65.7715					popm5_1.004 for analysis.tif	1572.36	50.668	39.512	44.7436	45.09						popm5_1.004 for analysis.tif	4037.13	#REF!												3295.78	4793.5	127.52	4044.64
popm15_1.012 to analyse.tif	217.014	23.508	11.754	16.6226	17.631					popm5_1.004 for analysis.tif	6013.2	123.303	62.093	87.5	92.698						popm5_1.004 for analysis.tif	2847.24	#REF!												376.509	4824.48	5.216	2600.5
popm15_1.012 to analyse.tif	1772.28	61.353	36.78	47.503	49.0665					popm5_1.004 for analysis.tif	159.36	15.186	13.361	14.2444	14.2735						popm5_1.004 for analysis.tif	244.353	#REF!												272.512	4834.47	163.123	2553.49
popm15_1.012 to analyse.tif	1748.17	55.763	39.916	47.1788	47.8395					popm5_1.004 for analysis.tif	212.481	21.861	12.375	16.4481	17.118						popm5_1.004 for analysis.tif	7628.05	#REF!												1502.53	4870.28	23.878	3186.41
popm15_1.012 to analyse.tif	1531.15	59.684	32.664	44.1535	46.174					popm5_1.004 for analysis.tif	95.616	11.034	11.034	11.0337	11.034						popm5_1.004 for analysis.tif	3293.45	#REF!												1188.33	4874.23	146.42	3031.28
popm15_1.012 to analyse.tif	831.887	40.242	26.32	32.5452	33.281					popm5_1.004 for analysis.tif	95.616	11.034	11.034	11.0337	11.034						popm5_1.004 for analysis.tif	733.058	#REF!												3907.99	4850.69	156.891	4379.34
popm15_1.012 to analyse.tif	2399.21	67.015	45.583	55.27	56.299					popm5_1.004 for analysis.tif	223.105	16.854	16.854	16.8543	16.854						popm5_1.004 for analysis.tif	3272.2	#REF!												3565.28	4862.28	156.915	4213.78
popm15_1.012 to analyse.tif	4026.81	97.071	52.818	71.6038	74.9445					popm5_1.004 for analysis.tif	7585.56	123.21	78.388	98.2763	100.799						popm5_1.004 for analysis.tif	1721.09	#REF!												1413.36	4905.43	130.674	3159.4
popm15_1.012 to analyse.tif	3134.64	73.339	54.42	63.1756	63.8795					popm5_1.004 for analysis.tif	1051.78	41.809	32.03	36.5946	36.9195						popm5_1.004 for analysis.tif	1147.39	#REF!												2938.09	4877.11	151.481	3907.6
popm15_1.012 to analyse.tif	144.676	15.672	11.754	13.5723	13.713					popm5_1.004 for analysis.tif	11017.1	179.291	78.238	118.438	128.764						popm5_1.004 for analysis.tif	233.729	#REF!												3606.74	4884.48	99.839	4245.61
popm15_1.012 to analyse.tif	108.507	11.754	11.754	11.754	11.754					popm5_1.004 for analysis.tif	4791.44	84.392	72.289	78.1067	78.3405						popm5_1.004 for analysis.tif	4355.85	#REF!												281.046	4894.41	168.929	2587.73
popm15_1.012 to analyse.tif	180.845	19.59	11.754	15.1743	15.672					popm5_1.004 for analysis.tif	127.488	14.712	11.034	12.7406	12.873						popm5_1.004 for analysis.tif	5768.85	#REF!												4556.72	4904.02	168.296	4730.37
popm15_1.012 to analyse.tif	1699.94	71.629	30.217	46.5235	50.923					popm5_1.004 for analysis.tif	8223	126.811	82.563	102.322	104.687						popm5_1.004 for analysis.tif	648.066	#REF!												2347.3	4928.85	127.769	3638.07
popm15_1.012 to analyse.tif	22183.6	189.641	148.94	168.063	169.291					popm5_1.004 for analysis.tif	531.202	29.751	22.734	26.0067	26.2425						popm5_1.004 for analysis.tif	2082.31	#REF!												2421.57	4979.68	155.266	3700.62
popm15_1.012 to analyse.tif	1458.82	48.461	38.328	43.0978	43.3945					popm5_1.004 for analysis.tif	95.616	11.034	11.034	11.0337	11.034						popm5_1.004 for analysis.tif	998.659	#REF!															0
popm15_1.012 to analyse.tif	144.676	15.672	11.754	13.5723	13.713					popm5_1.004 for analysis.tif	244.353	25.35	12.273	17.6386	18.8115						popm5_1.004 for analysis.tif	573.698	#REF!															0
popm15_1.012 to analyse.tif	614.873	40.508	19.327	27.98	29.9175					popm5_1.004 for analysis.tif	1232.39	52.583	29.841	39.6122	41.212						popm5_1.004 for analysis.tif	308.097	#REF!															0
popm15_1.012 to analyse.tif	2146.03	67.641	40.396	52.2724	54.0185					popm5_1.004 for analysis.tif	2932.23	72.151	51.745	61.1019	61.948						popm5_1.004 for analysis.tif	9168.54	#REF!															0
popm15_1.012 to analyse.tif	2580.05	69.858	47.024	57.3152	58.441					popm5_1.004 for analysis.tif	27845.6	326.675	108.53	188.293	217.603						popm5_1.004 for analysis.tif	233.729	#REF!															0
popm15_1.012 to analyse.tif	1265.91	57.256	28.151	40.1474	42.7035					popm5_1.004 for analysis.tif	2794.12	98.43	36.143	59.6455	67.2865						popm5_1.004 for analysis.tif	3038.47	#REF!															0
popm15_1.012 to analyse.tif	1097.13	47.131	29.639	37.3752	38.385					popm5_1.004 for analysis.tif	828.674	34.109	30.934	32.4823	32.5215						popm5_1.004 for analysis.tif	2177.93	#REF!															0
popm15_1.012 to analyse.tif	15082.5	186.792	102.807	138.577	144.799					popm5_1.004 for analysis.tif	180.609	18.554	12.394	15.1644	15.474						popm5_1.004 for analysis.tif	148.736	#REF!															0
popm15_1.012 to analyse.tif	3351.66	78.061	54.668	65.3259	66.3645					popm5_1.004 for analysis.tif	8021.14	152.114	67.139	101.059	109.626						popm5_1.004 for analysis.tif	1306.76	#REF!															0
popm15_1.012 to analyse.tif	180.845	19.59	11.754	15.1743	15.672					popm5_1.004 for analysis.tif	12313.3	168.694	92.936	125.211	130.815						popm5_1.004 for analysis.tif	1051.78	#REF!															0
popm15_1.012 to analyse.tif	5606.19	91.959	77.622	84.4869	84.7905					popm5_1.004 for analysis.tif	3548.43	97.003	46.576	67.2161	71.7895						popm5_1.004 for analysis.tif	1561.73	#REF!															0
popm15_1.012 to analyse.tif	241.127	23.288	13.183	17.5218	18.2355					popm5_1.004 for analysis.tif	8371.74	165.726	64.318	103.244	115.022						popm5_1.004 for analysis.tif	127.488	#REF!															0
popm15_1.012 to analyse.tif	1012.73	41.658	30.953	35.9089	36.3055					popm5_1.004 for analysis.tif	382.465	27.774	17.533	22.0674	22.6535						popm5_1.004 for analysis.tif	127.488	#REF!															0
popm15_1.012 to analyse.tif	108.507	11.754	11.754	11.754	11.754					popm5_1.004 for analysis.tif	339.969	21.161	20.456	20.8053	20.8085						popm5_1.004 for analysis.tif	3994.64	#REF!															0
popm15_1.012 to analyse.tif	470.197	32.6	18.364	24.4678	25.482					popm5_1.004 for analysis.tif	1126.15	41.921	34.204	37.8663	38.0625						popm5_1.004 for analysis.tif	7925.53	#REF!															0
popm15_1.012 to analyse.tif	1422.65	48.475	37.367	42.5602	42.921					popm5_1.004 for analysis.tif	509.953	28.359	22.896	25.4812	25.6275						popm5_1.004 for analysis.tif	169.984	#REF!															0
popm15_1.012 to analyse.tif	301.408	26.075	14.718	19.5899	20.3965					popm5_1.004 for analysis.tif	233.729	18.104	16.438	17.2509	17.271						popm5_1.004 for analysis.tif	2294.79	#REF!															0
popm15_1.012 to analyse.tif	2133.97	64.598	42.061	52.1254	53.3295					popm5_1.004 for analysis.tif	191.233	18.279	13.32	15.604	15.7995						popm5_1.004 for analysis.tif	159.36	#REF!															0
popm15_1.012 to analyse.tif	1868.73	61.989	38.383	48.7785	50.186					popm5_1.004 for analysis.tif	11718.3	134.753	110.722	122.148	122.737						popm5_1.004 for analysis.tif	191.233	#REF!															0
popm15_1.012 to analyse.tif	2652.39	66.555	50.742	58.1131	58.6485					popm5_1.004 for analysis.tif	5418.26	101.715	67.824	83.0587	84.7695						popm5_1.004 for analysis.tif	1529.86	#REF!															0
popm15_1.012 to analyse.tif	1157.41	51.622	28.547	38.3882	40.0845					popm5_1.004 for analysis.tif	5896.34	116.265	64.572	86.6456	90.4185						popm5_1.004 for analysis.tif	3367.82	#REF!															0
popm15_1.012 to analyse.tif	675.154	35.899	23.946	29.3195	29.9225					popm5_1.004 for analysis.tif	2241.67	70.275	40.615	53.4246	55.445						popm5_1.004 for analysis.tif	286.849	#REF!															0
popm15_1.012 to analyse.tif	2893.52	93.664	39.334	60.6972	66.499					popm5_1.004 for analysis.tif	13311.9	175.685	96.475	130.189	136.08						popm5_1.004 for analysis.tif	1338.63	#REF!															0
popm15_1.012 to analyse.tif	458.14	26.622	21.911	24.1521	24.2665					popm5_1.004 for analysis.tif	1296.13	56.07	29.433	40.6237	42.7515						popm5_1.004 for analysis.tif	4897.68	#REF!															0
popm15_1.012 to analyse.tif	1205.63	50.044	30.674	39.1799	40.359					popm5_1.004 for analysis.tif	669.314	44.473	19.162	29.1924	31.8175						popm5_1.004 for analysis.tif	2390.41	#REF!															0
popm15_1.012 to analyse.tif	1362.37	57.928	29.944	41.6488	43.936					popm5_1.004 for analysis.tif	9699.74	139.331	88.639	111.131	113.985						popm5_1.004 for analysis.tif	95.616	#REF!															0
popm15_1.012 to analyse.tif	6160.78	97.825	80.186	88.5673	89.0055					popm5_1.004 for analysis.tif	1104.9	49.93	28.175	37.5074	39.0525						popm5_1.004 for analysis.tif	12780.7	#REF!															0
popm15_1.012 to analyse.tif	988.619	41.766	30.138	35.4789	35.952					popm5_1.004 for analysis.tif	8042.39	129.745	78.923	101.192	104.334						popm5_1.004 for analysis.tif	2071.69	#REF!															0
popm15_1.012 to analyse.tif	229.07	23.642	12.337	17.0781	17.9895					popm5_1.004 for analysis.tif	499.329	27.255	23.327	25.2144	25.291						popm5_1.004 for analysis.tif	2156.68	#REF!															0
popm15_1.012 to analyse.tif	12418	194.231	81.404	125.742	137.817					popm5_1.004 for analysis.tif	446.209	26.805	21.195	23.8355	24						popm5_1.004 for analysis.tif	6756.88	#REF!															0
popm15_1.012 to analyse.tif	265.239	23.051	14.651	18.377	18.851					popm5_1.004 for analysis.tif	1147.39	38.813	37.64	38.2219	38.2265						popm5_1.004 for analysis.tif	690.562	#REF!															0
popm15_1.012 to analyse.tif	229.07	19.271	15.135	17.0781	17.203					popm5_1.004 for analysis.tif	552.45	29.097	24.174	26.5217	26.6355						popm5_1.004 for analysis.tif	308.097	#REF!															0
popm15_1.012 to analyse.tif	699.267	38.432	23.166	29.8385	30.799					popm5_1.004 for analysis.tif	223.105	16.854	16.854	16.8543	16.854						popm5_1.004 for analysis.tif	467.457	#REF!															0
popm15_1.012 to analyse.tif	506.366	36.927	17.459	25.3915	27.193					popm5_1.004 for analysis.tif	2698.5	87.601	39.221	58.6161	63.411						popm5_1.004 for analysis.tif	520.577	#REF!															0
popm15_1.012 to analyse.tif	9030.19	236.155	48.687	107.227	142.421					popm5_1.004 for analysis.tif	541.826	26.732	25.807	26.2655	26.2695						popm5_1.004 for analysis.tif	95.616	#REF!															0
popm15_1.012 to analyse.tif	1157.41	45.609	32.311	38.3882	38.96					popm5_1.004 for analysis.tif	254.977	22.067	14.712	18.018	18.3895						popm5_1.004 for analysis.tif	1922.95	#REF!															0
popm15_1.012 to analyse.tif	940.394	42.692	28.046	34.6027	35.369					popm5_1.004 for analysis.tif	4610.83	89.299	65.742	76.6205	77.5205						popm5_1.004 for analysis.tif	2273.54	#REF!															0
popm15_1.012 to analyse.tif	3267.26	75.478	55.116	64.4982	65.297					popm5_1.004 for analysis.tif	5503.25	121.18	57.823	83.7076	89.5015						popm5_1.004 for analysis.tif	3070.34	#REF!															0
popm15_1.012 to analyse.tif	3749.52	76.547	62.367	69.0944	69.457					popm5_1.004 for analysis.tif	8679.83	127.24	86.856	105.126	107.048						popm5_1.004 for analysis.tif	1423.62	#REF!															0
popm15_1.012 to analyse.tif	2375.1	73.91	40.916	54.9915	57.413					popm5_1.004 for analysis.tif	4207.12	83.633	64.05	73.1893	73.8415						popm5_1.004 for analysis.tif	2794.12	#REF!															0
popm15_1.012 to analyse.tif	928.337	43.859	26.95	34.3802	35.4045					popm5_1.004 for analysis.tif	8414.23	131.448	81.502	103.505	106.475						popm5_1.004 for analysis.tif	95.616	#REF!															0
popm15_1.012 to analyse.tif	108.507	11.754	11.754	11.754	11.754					popm5_1.004 for analysis.tif	6310.67	95.4	84.224	89.6382	89.812						popm5_1.004 for analysis.tif	679.938	#REF!															0
popm15_1.012 to analyse.tif	2893.52	135.128	27.264	60.6972	81.196					popm5_1.004 for analysis.tif	3176.59	99.422	40.681	63.5968	70.0515						popm5_1.004 for analysis.tif	6289.43	#REF!															0
popm15_1.012 to analyse.tif	2013.41	60.034	42.702	50.6315	51.368					popm5_1.004 for analysis.tif	47871.9	371.734	163.968	246.885	267.851						popm5_1.004 for analysis.tif	382.465	#REF!															0
popm15_1.012 to analyse.tif	180.845	19.59	11.754	15.1743	15.672					popm5_1.004 for analysis.tif	467.457	26.935	22.097	24.3964	24.516						popm5_1.004 for analysis.tif	5864.47	#REF!															0
popm15_1.012 to analyse.tif	530.478	33.61	20.096	25.989	26.853					popm5_1.004 for analysis.tif	350.593	27.38	16.303	21.1279	21.8415						popm5_1.004 for analysis.tif	2709.13	#REF!															0
popm15_1.012 to analyse.tif	6630.98	105.524	80.008	91.8849	92.766					popm5_1.004 for analysis.tif	10252.2	139.462	93.599	114.252	116.53						popm5_1.004 for analysis.tif	1083.65	#REF!															0
popm15_1.012 to analyse.tif	180.845	19.59	11.754	15.1743	15.672					popm5_1.004 for analysis.tif	191.233	22.067	11.034	15.604	16.5505						popm5_1.004 for analysis.tif	6161.94	#REF!															0
popm15_1.012 to analyse.tif	108.507	11.754	11.754	11.754	11.754					popm5_1.004 for analysis.tif	361.217	25.528	18.016	21.4457	21.772						popm5_1.004 for analysis.tif	1657.35	#REF!															0
popm15_1.012 to analyse.tif	5714.7	94.54	76.964	85.3006	85.752					popm5_1.004 for analysis.tif	6576.27	116.303	71.994	91.5051	94.1485						popm5_1.004 for analysis.tif	297.473	#REF!															0
popm15_1.012 to analyse.tif	12864.1	138.259	118.467	127.981	128.363					popm5_1.004 for analysis.tif	1009.28	45.216	28.421	35.8477	36.8185						popm5_1.004 for analysis.tif	3442.19	#REF!															0
popm15_1.012 to analyse.tif	3038.19	70.058	55.216	62.1961	62.637					popm5_1.004 for analysis.tif	1540.48	52.22	37.56	44.2878	44.89						popm5_1.004 for analysis.tif	9742.24	#REF!															0
popm15_1.012 to analyse.tif	144.676	15.672	11.754	13.5723	13.713					popm5_1.004 for analysis.tif	403.713	24.602	20.894	22.6721	22.748						popm5_1.004 for analysis.tif	339.969	#REF!															0
popm15_1.012 to analyse.tif	34372.6	263.935	165.815	209.2	214.875					popm5_1.004 for analysis.tif	3176.59	71.32	56.71	63.5968	64.015						popm5_1.004 for analysis.tif	1126.15	#REF!															0
popm15_1.012 to analyse.tif	446.084	29.972	18.95	23.8322	24.461					popm5_1.004 for analysis.tif	318.721	20.398	19.894	20.1447	20.146						popm5_1.004 for analysis.tif	2581.64	#REF!															0
popm15_1.012 to analyse.tif	241.127	23.288	13.183	17.5218	18.2355					popm5_1.004 for analysis.tif	4908.3	111.121	56.24	79.0535	83.6805						popm5_1.004 for analysis.tif	4122.12	#REF!															0
popm15_1.012 to analyse.tif	2953.8	69.317	54.257	61.3262	61.787					popm5_1.004 for analysis.tif	11102.1	127.071	111.242	118.893	119.156						popm5_1.004 for analysis.tif	2305.41	#REF!															0
popm15_1.012 to analyse.tif	2146.03	64.216	42.55	52.2724	53.383					popm5_1.004 for analysis.tif	3304.07	67.509	62.316	64.8605	64.9125						popm5_1.004 for analysis.tif	1402.37	#REF!															0
popm15_1.012 to analyse.tif	518.422	29.419	22.437	25.6919	25.928					popm5_1.004 for analysis.tif	1243.01	54.618	28.977	39.7826	41.7975						popm5_1.004 for analysis.tif	1073.03	#REF!															0
popm15_1.012 to analyse.tif	687.211	35.131	24.907	29.5801	30.019					popm5_1.004 for analysis.tif	3654.67	96.659	48.141	68.2149	72.4						popm5_1.004 for analysis.tif	7744.92	#REF!															0
popm15_1.012 to analyse.tif	108.507	11.754	11.754	11.754	11.754					popm5_1.004 for analysis.tif	8839.19	124.829	90.159	106.087	107.494						popm5_1.004 for analysis.tif	2815.37	#REF!															0
popm15_1.012 to analyse.tif	126700	542.084	297.591	401.646	419.837					popm5_1.004 for analysis.tif	1508.61	49.447	38.846	43.8272	44.1465						popm5_1.004 for analysis.tif	892.419	#REF!															0
popm15_1.012 to analyse.tif	892.168	35.42	32.071	33.7038	33.7455					popm5_1.004 for analysis.tif	658.69	31.78	26.39	28.9598	29.085						popm5_1.004 for analysis.tif	945.539	#REF!															0
popm15_1.012 to analyse.tif	530.478	33.021	20.454	25.989	26.7375					popm5_1.004 for analysis.tif	1264.26	58.517	27.508	40.1212	43.0125						popm5_1.004 for analysis.tif	446.209	#REF!															0
popm15_1.012 to analyse.tif	1494.98	48.372	39.35	43.6288	43.861					popm5_1.004 for analysis.tif	64339.1	427.306	191.711	286.215	309.509						popm5_1.004 for analysis.tif	12228.3	#REF!															0
popm15_1.012 to analyse.tif	421.971	30.363	17.695	23.1791	24.029					popm5_1.004 for analysis.tif	223.105	20.968	13.548	16.8543	17.258						popm5_1.004 for analysis.tif	1019.91	#REF!															0
popm15_1.012 to analyse.tif	108.507	11.754	11.754	11.754	11.754					popm5_1.004 for analysis.tif	9274.78	123.961	95.264	108.669	109.612						popm5_1.004 for analysis.tif	7181.84	#REF!															0
popm15_1.012 to analyse.tif	482.253	34.679	17.706	24.7795	26.1925					popm5_1.004 for analysis.tif	2677.26	71.14	47.917	58.3849	59.5285						popm5_1.004 for analysis.tif	1073.03	#REF!															0
popm15_1.012 to analyse.tif	217.014	23.508	11.754	16.6226	17.631					popm5_1.004 for analysis.tif	1806.09	71.196	32.299	47.9539	51.7475						popm5_1.004 for analysis.tif	913.667	#REF!															0
popm15_1.012 to analyse.tif	1073.01	48.659	28.077	36.9622	38.368					popm5_1.004 for analysis.tif	201.857	18.09	14.208	16.0316	16.149						popm5_1.004 for analysis.tif	6151.31	#REF!															0
popm15_1.012 to analyse.tif	5220.39	108.931	61.018	81.528	84.9745					popm5_1.004 for analysis.tif	2496.65	64.394	49.366	56.3811	56.88						popm5_1.004 for analysis.tif	509.953	#REF!															0
popm15_1.012 to analyse.tif	1085.07	43.538	31.732	37.1693	37.635					popm5_1.004 for analysis.tif	308.097	22.71	17.274	19.8061	19.992						popm5_1.004 for analysis.tif	191.233	#REF!															0
popm15_1.012 to analyse.tif	482.253	33.032	18.589	24.7795	25.8105					popm5_1.004 for analysis.tif	14045	190.734	93.757	133.726	142.245						popm5_1.004 for analysis.tif	95.616	#REF!															0
popm15_1.012 to analyse.tif	3134.64	82.964	48.107	63.1756	65.5355					popm5_1.004 for analysis.tif	478.081	27.356	22.251	24.6721	24.8035						popm5_1.004 for analysis.tif	191.233	#REF!															0
popm15_1.012 to analyse.tif	2965.86	75.964	49.711	61.4512	62.8375					popm5_1.004 for analysis.tif	1147.39	39.354	37.122	38.2219	38.238						popm5_1.004 for analysis.tif	1221.76	#REF!															0
popm15_1.012 to analyse.tif	144.676	15.672	11.754	13.5723	13.713					popm5_1.004 for analysis.tif	2262.92	98.418	29.276	53.6772	63.847						popm5_1.004 for analysis.tif	733.058	#REF!															0
popm15_1.012 to analyse.tif	2965.86	83.407	45.275	61.4512	64.341					popm5_1.004 for analysis.tif	254.977	18.822	17.248	18.018	18.035						popm5_1.004 for analysis.tif	881.794	#REF!															0
popm15_1.012 to analyse.tif	4280	87.701	62.137	73.8205	74.919					popm5_1.004 for analysis.tif	7064.98	120.795	74.468	94.8442	97.6315						popm5_1.004 for analysis.tif	1402.37	#REF!															0
popm15_1.012 to analyse.tif	289.352	31.344	11.754	19.1941	21.549					popm5_1.004 for analysis.tif	1976.07	81.041	31.046	50.1599	56.0435						popm5_1.004 for analysis.tif	3877.77	#REF!															0
popm15_1.012 to analyse.tif	1458.82	53.229	34.895	43.0978	44.062					popm5_1.004 for analysis.tif	5439.5	116.157	59.624	83.2214	87.8905						popm5_1.004 for analysis.tif	988.035	#REF!															0
popm15_1.012 to analyse.tif	542.535	36.864	18.739	26.2826	27.8015					popm5_1.004 for analysis.tif	8637.34	186.604	58.934	104.869	122.769						popm5_1.004 for analysis.tif	6066.32	#REF!															0
popm15_1.012 to analyse.tif	518.422	36.362	18.153	25.6919	27.2575					popm5_1.004 for analysis.tif	7606.81	131.048	73.906	98.4139	102.477						popm5_1.004 for analysis.tif	159.36	#REF!															0
popm15_1.012 to analyse.tif	1410.59	47.898	37.497	42.3795	42.6975					popm5_1.004 for analysis.tif	191.233	17.434	13.966	15.604	15.7						popm5_1.004 for analysis.tif	4770.19	#REF!															0
popm15_1.012 to analyse.tif	1036.84	44.063	29.961	36.3339	37.012					popm5_1.004 for analysis.tif	467.457	27.13	21.938	24.3964	24.534						popm5_1.004 for analysis.tif	2475.4	#REF!															0
popm15_1.012 to analyse.tif	1181.52	49.253	30.544	38.7861	39.8985					popm5_1.004 for analysis.tif	27707.5	227.429	155.117	187.825	191.273						popm5_1.004 for analysis.tif	807.426	#REF!															0
popm15_1.012 to analyse.tif	144.676	15.672	11.754	13.5723	13.713					popm5_1.004 for analysis.tif	435.585	23.931	23.175	23.55	23.553						popm5_1.004 for analysis.tif	4185.87	#REF!															0
popm15_1.012 to analyse.tif	180.845	16.177	14.233	15.1743	15.205					popm5_1.004 for analysis.tif	1221.76	47.576	32.697	39.4411	40.1365						popm5_1.004 for analysis.tif	1104.9	#REF!															0
popm15_1.012 to analyse.tif	1265.91	47.767	33.744	40.1474	40.7555					popm5_1.004 for analysis.tif	3017.22	75.534	50.86	61.9811	63.197						popm5_1.004 for analysis.tif	711.81	#REF!															0
popm15_1.012 to analyse.tif	1241.8	43.236	36.569	39.7632	39.9025					popm5_1.004 for analysis.tif	1508.61	52.521	36.573	43.8272	44.547						popm5_1.004 for analysis.tif	3559.05	#REF!															0
popm15_1.012 to analyse.tif	2230.42	70.934	40.035	53.2904	55.4845					popm5_1.004 for analysis.tif	1742.34	51.868	42.771	47.1001	47.3195						popm5_1.004 for analysis.tif	11197.7	#REF!															0
popm15_1.012 to analyse.tif	554.591	37.364	18.898	26.5731	28.131					popm5_1.004 for analysis.tif	26570.7	316.064	107.038	183.932	211.551						popm5_1.004 for analysis.tif	191.233	#REF!															0
popm15_1.012 to analyse.tif	313.465	26.511	15.055	19.9779	20.783					popm5_1.004 for analysis.tif	1232.39	60.728	25.839	39.6122	43.2835						popm5_1.004 for analysis.tif	223.105	#REF!															0
popm15_1.012 to analyse.tif	277.296	23.034	15.328	18.79	19.181					popm5_1.004 for analysis.tif	945.539	44.175	27.253	34.6972	35.714						popm5_1.004 for analysis.tif	1296.13	#REF!															0
popm15_1.012 to analyse.tif	4231.77	79.679	67.622	73.4034	73.6505					popm5_1.004 for analysis.tif	4610.83	113.608	51.675	76.6205	82.6415						popm5_1.004 for analysis.tif	764.93	#REF!															0
popm15_1.012 to analyse.tif	217.014	23.508	11.754	16.6226	17.631					popm5_1.004 for analysis.tif	3208.46	100.697	40.568	63.9151	70.6325						popm5_1.004 for analysis.tif	244.353	#REF!															0
popm15_1.012 to analyse.tif	1277.97	47.536	34.23	40.3381	40.883					popm5_1.004 for analysis.tif	14863	195.813	96.644	137.565	146.228						popm5_1.004 for analysis.tif	446.209	#REF!															0
popm15_1.012 to analyse.tif	144.676	15.672	11.754	13.5723	13.713					popm5_1.004 for analysis.tif	467.457	25.924	22.959	24.3964	24.4415						popm5_1.004 for analysis.tif	2486.02	#REF!															0
popm15_1.012 to analyse.tif	1458.82	66.411	27.968	43.0978	47.1895					popm5_1.004 for analysis.tif	616.194	37.016	21.195	28.0101	29.1055						popm5_1.004 for analysis.tif	1391.75	#REF!															0
popm15_1.012 to analyse.tif	1314.14	47.039	35.571	40.905	41.305					popm5_1.004 for analysis.tif	2422.28	62.489	49.355	55.5351	55.922						popm5_1.004 for analysis.tif	329.345	#REF!															0
popm15_1.012 to analyse.tif	108.507	11.754	11.754	11.754	11.754					popm5_1.004 for analysis.tif	8106.14	122.805	84.045	101.593	103.425						popm5_1.004 for analysis.tif	1115.52	#REF!															0
popm15_1.012 to analyse.tif	1543.21	55.769	35.233	44.3269	45.501					popm5_1.004 for analysis.tif	998.659	45.516	27.936	35.6586	36.726						popm5_1.004 for analysis.tif	2539.14	#REF!															0
popm15_1.012 to analyse.tif	5762.92	125.838	58.31	85.6597	92.074					popm5_1.004 for analysis.tif	8531.1	129.699	83.749	104.222	106.724						popm5_1.004 for analysis.tif	169.984	#REF!															0
popm15_1.012 to analyse.tif	15649.1	193.013	103.232	141.156	148.123					popm5_1.004 for analysis.tif	945.539	38.782	31.043	34.6972	34.9125						popm5_1.004 for analysis.tif	233.729	#REF!															0
popm15_1.012 to analyse.tif	108.507	11.754	11.754	11.754	11.754					popm5_1.004 for analysis.tif	4047.76	89.726	57.439	71.7897	73.5825						popm5_1.004 for analysis.tif	456.833	#REF!															0
popm15_1.012 to analyse.tif	7197.63	139.244	65.815	95.7304	102.529					popm5_1.004 for analysis.tif	5237.65	91.263	73.072	81.6626	82.1675						popm5_1.004 for analysis.tif	5800.72	#REF!															0
popm15_1.012 to analyse.tif	1494.98	65.443	29.086	43.6288	47.2645					popm5_1.004 for analysis.tif	456.833	28.616	20.326	24.1176	24.471						popm5_1.004 for analysis.tif	393.089	#REF!															0
popm15_1.012 to analyse.tif	952.45	52.387	23.149	34.8238	37.768					popm5_1.004 for analysis.tif	2921.61	91.098	40.834	60.9911	65.966						popm5_1.004 for analysis.tif	2294.79	#REF!															0
[truncated: 1,234 more rows]

## Sheet: Figure 4
		Figure 4a		Figure 4b					Figure 4c										Figure 4d
[truncated: 7 more rows]

## Sheet: Figure 5
								PPM15													PoPM5													PoPM10													PPM7.5:PoPM5
[truncated: 37 more rows]
[truncated: 9 more columns]

[truncated: 10 more sheets: Figure 6, Figure 7, Supplementary Figure S3, Supplementary Figure S4, Supplementary Figure S5, Supplementary Figure S6, Supplementary Figure S7, Supplementary Figure S8, Supplementary Figure S9 , Supplementary Figure S10]
